# Supplementary material for: Genome-wide identification and evolutionary analyses of bZIP transcription factors in wheat and its relatives and expression profiles of anther development related TabZIP genes
Source: BMC Genomics. 2015 Nov 18;16:976. doi: 10.1186/s12864-015-2196-7 (PMC4652339; doi:10.1186/s12864-015-2196-7)
Supplement: Additional file 1: — Table S1. Nomenclature and chromosomal location of bZIP family genes in wheat, T.urartu, Ae.tauschii, barley and Brachypodium. Table S2. Orthologs and in-paralogs in bZIP family between each pair of wheat and its relatives. Table S3. Numbers of differentially expressed bZIP genes in five comparison groups. Table S4. Lists of differentially expressed bZIP genes in five comparison groups. Table S5. In-paralog pairs within 23 TabZIP proteins we studied. Table S6. Distribution of cis-acting elements in promoter regions of TabZIP genes. Table S7. Functions of cis-acting elements in promoter regions of TabZIP genes. Table S8. Wheat lines, growth conditions, and sampling timepoints for microarray data analysis. The sample features were represented by the wheat line name and a letter (A, B, E or F) followed by a number referring to the anther length when samples were taken. The letters ‘A’, ‘B’, ‘E’ and ‘F’ indicated the growth conditions of wheat lines. ‘A’: 10 °C with a 12 h-light/12 h-dark photoperiod; ‘B’: 10 °C with a 14 h-light/10 h-dark photoperiod; ‘E’: 20 °C with a 12 h-light/12 h-dark photoperiod; ‘F’: 20 °C with a 14 h-light/10 h-dark photoperiod. (ZIP 146 kb) [file 12864_2015_2196_MOESM1_ESM.zip › Additional file 1/Additional_file_2_Tab_S2_Orthologs_and_in-paralogs_in_bZIP_family_between_each_pair_of_wheat_and_its_relatives.xlsx]

## Sheet: Tu_Aet_orthologs
Additional file 2 - Table S2. Orthologs and in-paralogs in bZIP family between each pair of wheat and its relatives
O_ID	O_Score	O_Tu_num	O_Aet_num	O_Tu_name	O_Aet_name
1	1661	TubZIP37	AetbZIP33	TRIUR3_26547	AEGTA12545
2	1635	TubZIP92	AetbZIP93	TRIUR3_29217	AEGTA00822
3	1540	TubZIP27	AetbZIP31	TRIUR3_06898	AEGTA09568
4	1525	TubZIP86	AetbZIP89	TRIUR3_13671	AEGTA10955
5	1507	TubZIP31	AetbZIP34	TRIUR3_14835	AEGTA13791
6	1507	TubZIP55	AetbZIP53	TRIUR3_18117	AEGTA03539
7	1198	TubZIP33	AetbZIP30	TRIUR3_16941	AEGTA09049
8	1185	TubZIP38	AetbZIP41	TRIUR3_27908	AEGTA30684
9	968	TubZIP20	AetbZIP20	TRIUR3_02784	AEGTA10026
10	962	TubZIP28	AetbZIP37	TRIUR3_08598	AEGTA17313
11	910	TubZIP29	AetbZIP35	TRIUR3_09546	AEGTA14171
12	844	TubZIP19	AetbZIP19	TRIUR3_00571	AEGTA09858
13	829	TubZIP75	AetbZIP75	TRIUR3_18932	AEGTA09881
14	797	TubZIP26	AetbZIP26	TRIUR3_06066	AEGTA03277
15	786	TubZIP90	AetbZIP92	TRIUR3_27576	AEGTA32716
16	769	TubZIP54	AetbZIP54	TRIUR3_15554	AEGTA06385
17	734	TubZIP40	AetbZIP40	TRIUR3_28368	AEGTA29010
18	708	TubZIP58	AetbZIP58	TRIUR3_31142	AEGTA24160
19	680	TubZIP88	AetbZIP91	TRIUR3_25122	AEGTA30679
20	654	TubZIP73	AetbZIP74	TRIUR3_09814	AEGTA19949
21	649	TubZIP56	AetbZIP55	TRIUR3_18341	AEGTA07803
22	639	TubZIP60	AetbZIP59	TRIUR3_34165	AEGTA32205
23	624	TubZIP18	AetbZIP10	TRIUR3_33995	AEGTA19301
24	622	TubZIP25	AetbZIP24	TRIUR3_24233	AEGTA09809
25	614	TubZIP71	AetbZIP62	TRIUR3_31416	AEGTA08606
26	576	TubZIP66	AetbZIP65	TRIUR3_16337	AEGTA25789
27	575	TubZIP3	AetbZIP9	TRIUR3_12792	AEGTA17024
28	567	TubZIP34	AetbZIP42	TRIUR3_19937	AEGTA31721
29	561	TubZIP22	AetbZIP23	TRIUR3_15470	AEGTA07561
30	544	TubZIP10	AetbZIP14	TRIUR3_24203	AEGTA28711
31	543	TubZIP35	AetbZIP36	TRIUR3_22435	AEGTA16855
32	539	TubZIP84	AetbZIP87	TRIUR3_08220	AEGTA03719
33	534	TubZIP44	AetbZIP45	TRIUR3_26059	AEGTA32267
34	496	TubZIP72	AetbZIP72	TRIUR3_33804	AEGTA26495
35	487	TubZIP83	AetbZIP88	TRIUR3_06755	AEGTA07536
36	483	TubZIP68	AetbZIP64	TRIUR3_23538	AEGTA21336
37	480	TubZIP53	AetbZIP49	TRIUR3_23486	AEGTA17323
38	466	TubZIP41	AetbZIP43	TRIUR3_33475	AEGTA44598
39	448	TubZIP69	AetbZIP69	TRIUR3_26152	AEGTA32611
40	416	TubZIP2	AetbZIP15	TRIUR3_06726	AEGTA31964
41	392	TubZIP23	AetbZIP25	TRIUR3_18984	AEGTA25550
42	370	TubZIP24	AetbZIP22	TRIUR3_19435	AEGTA06836
43	357	TubZIP13	AetbZIP3	TRIUR3_26781	AEGTA07568
44	350	TubZIP16	AetbZIP4	TRIUR3_30050	AEGTA08527
45	345	TubZIP21	AetbZIP21	TRIUR3_09193	AEGTA06121
46	336	TubZIP49	AetbZIP47	TRIUR3_12850	AEGTA08202
47	334	TubZIP77	AetbZIP77	TRIUR3_31678	AEGTA02535
48	331	TubZIP47	AetbZIP50	TRIUR3_01653	AEGTA17324
49	319	TubZIP67	AetbZIP70	TRIUR3_20880	AEGTA33214
50	316	TubZIP52	AetbZIP48	TRIUR3_21208	AEGTA16738
51	310	TubZIP78	AetbZIP80	TRIUR3_32789	AEGTA06432
52	310	TubZIP50	AetbZIP46	TRIUR3_17772	AEGTA07298
53	297	TubZIP70	AetbZIP67	TRIUR3_31242	AEGTA32059
54	291	TubZIP97	AetbZIP96	TRIUR3_05083	AEGTA14757
55	285	TubZIP45	AetbZIP44	TRIUR3_29751	AEGTA31528
56	274	TubZIP9	AetbZIP1	TRIUR3_23754	AEGTA04096
57	252	TubZIP5	AetbZIP6	TRIUR3_19194	AEGTA13873
58	197	TubZIP80	AetbZIP84	TRIUR3_01204	AEGTA24328
59	172	TubZIP1	AetbZIP2	TRIUR3_05244	AEGTA04112
60	138	TubZIP59	AetbZIP57	TRIUR3_33961	AEGTA21880
61	136	TubZIP7	AetbZIP17	TRIUR3_21253	AEGTA43558
62	133	TubZIP61	AetbZIP61	TRIUR3_07158	AEGTA24404
63	120	TubZIP6	AetbZIP13	TRIUR3_19588	AEGTA25077
64	111	TubZIP62	AetbZIP60	TRIUR3_25965	AEGTA05429
65	99	TubZIP89	AetbZIP90	TRIUR3_26715	AEGTA26068
'O_ID' means the serial number of orhtolog pair.'O_Score' means the score of each pairwise match.

## Sheet: Ta_Tu_orthologs
Additional file 2 - Table S2. Orthologs and in-paralogs in bZIP family between each pair of wheat and its relatives
O_ID	O_Score	O_Ta_num	O_Tu_num	O_Ta_name	O_Tu_name
1	953	TabZIP153	TubZIP28	Traes_5DL_1950C1FC2.2	TRIUR3_08598
2	914	TabZIP66	TubZIP19	Traes_2BS_169BEF991.2	TRIUR3_00571
3	854	TabZIP19	TubZIP29	Traes_3AL_5490CF370.1	TRIUR3_09546
4	768	TabZIP24	TubZIP54	Traes_4AS_1A68F2C29.2	TRIUR3_15554
5	727	TabZIP75	TubZIP40	Traes_2BL_9528AAD7C.2	TRIUR3_28368
6	662	TabZIP71	TubZIP58	Traes_2BL_245DDBC7B.2	TRIUR3_31142
7	649	TabZIP125	TubZIP56	Traes_1DL_23D036A85.1	TRIUR3_18341
8	642	TabZIP32	TubZIP60	Traes_5AS_3A85F1C2C.3	TRIUR3_34165
9	625	TabZIP36	TubZIP26	Traes_5AL_0C11447DF.2	TRIUR3_06066
10	597	TabZIP80	TubZIP17	Traes_3B_3A8224218.2	TRIUR3_31111
11	592	TabZIP86	TubZIP18	Traes_3B_A796206A0.2	TRIUR3_33995
12	591	TabZIP26	TubZIP32	Traes_4AS_6EDD5ACF7.2	TRIUR3_16094
13	581	TabZIP1	TubZIP35	Traes_1AS_412B31FC1.1	TRIUR3_22435
14	578	TabZIP31	TubZIP22	Traes_5AS_2F996234C.1	TRIUR3_15470
15	572	TabZIP34	TubZIP25	Traes_5AL_04D3E97F0.1	TRIUR3_24233
16	564	TabZIP83	TubZIP3	Traes_3B_5D3F7382A.1	TRIUR3_12792
17	550	TabZIP114	TubZIP10	Traes_5BL_FB4EDEA83.2	TRIUR3_24203
18	550	TabZIP85	TubZIP30	Traes_3B_76517628D.3	TRIUR3_12645
19	490	TabZIP55	TubZIP50	Traes_7AL_A8CAE984E.1	TRIUR3_17772
20	470	TabZIP53	TubZIP72	Traes_7AL_25850F96F.1	TRIUR3_33804
21	462	TabZIP107	TubZIP69	Traes_5BL_A85CEE3C1.1	TRIUR3_26152
22	430	TabZIP47	TubZIP24	Traes_6AS_F1CEB89EE.2	TRIUR3_19435
23	413	TabZIP172	TubZIP70	Traes_7DS_3463CAE33.1	TRIUR3_31242
24	413	TabZIP79	TubZIP52	Traes_3B_34C2CD876.2	TRIUR3_21208
25	407	TabZIP17	TubZIP68	Traes_2AL_FA1957F59.1	TRIUR3_23538
26	406	TabZIP127	TubZIP2	Traes_1DL_D9BA83221.2	TRIUR3_06726
27	403	TabZIP173	TubZIP65	Traes_7DS_47B5A7FFF.1	TRIUR3_16287
28	398	TabZIP179	TubZIP49	Traes_7DL_70D4FDB2A.1	TRIUR3_12850
29	397	TabZIP28	TubZIP63	Traes_4AL_273ACCFFD.1	TRIUR3_12877
30	367	TabZIP78	TubZIP42	Traes_3B_302AD07C6.1	TRIUR3_19907
31	358	TabZIP97	TubZIP53	Traes_5BS_FC54F9BEA.1	TRIUR3_23486
32	358	TabZIP111	TubZIP13	Traes_5BL_DE53199D3.3	TRIUR3_26781
33	346	TabZIP6	TubZIP64	Traes_1AL_2AC682D6D.1	TRIUR3_15472
34	345	TabZIP181	TubZIP21	Traes_7DL_C343BA649.2	TRIUR3_09193
35	304	TabZIP43	TubZIP97	Traes_5AL_D9A4DFF71.1	TRIUR3_05083
36	291	TabZIP4	TubZIP51	Traes_1AL_00A8A2030.2	TRIUR3_18393
37	289	TabZIP102	TubZIP45	Traes_5BL_573ABF1D7.1	TRIUR3_29751
38	287	TabZIP174	TubZIP9	Traes_7DS_C6A3C10A6.1	TRIUR3_23754
39	276	TabZIP182	TubZIP1	Traes_7DL_EECCC4DBF.1	TRIUR3_05244
40	261	TabZIP92	TubZIP78	Traes_4BL_80683C0B9.1	TRIUR3_32789
41	233	TabZIP73	TubZIP5	Traes_2BL_709E67A02.1	TRIUR3_19194
42	201	TabZIP11	TubZIP43	Traes_2AS_6EA1E372F.1	TRIUR3_20118
43	171	TabZIP9	TubZIP7	Traes_2AS_3A8C0BD60.1	TRIUR3_21253
44	161	TabZIP14	TubZIP8	Traes_2AL_3D7807781.1	TRIUR3_23318
45	139	TabZIP170	TubZIP77	Traes_6DL_77ACE1279.2	TRIUR3_31678
46	126	TabZIP30	TubZIP59	Traes_4AL_792F1D482.1	TRIUR3_33961
47	111	TabZIP117	TubZIP62	Traes_6BS_993CBD840.1	TRIUR3_25965
48	100	TabZIP81	TubZIP98	Traes_3B_54638B20B.1	TRIUR3_24759
49	96	TabZIP77	TubZIP6	Traes_3B_1F253F060.1	TRIUR3_19588
'O_ID' means the serial number of orhtolog pair.'O_Score' means the score of each pairwise match.

## Sheet: Ta_Aet_orthologs
Additional file 2 - Table S2. Orthologs and in-paralogs in bZIP family between each pair of wheat and its relatives
O_ID	O_Score	O_Ta_num	O_Aet_num	O_Ta_name	O_Aet_name
1	1040	TabZIP66	AetbZIP19	Traes_2BS_169BEF991.2	AEGTA09858
2	1020	TabZIP153	AetbZIP37	Traes_5DL_1950C1FC2.2	AEGTA17313
3	862	TabZIP29	AetbZIP28	Traes_4AL_5E7F93445.2	AEGTA05299
4	852	TabZIP140	AetbZIP35	Traes_3DL_A71427183.1	AEGTA14171
5	771	TabZIP75	AetbZIP40	Traes_2BL_9528AAD7C.2	AEGTA29010
6	757	TabZIP125	AetbZIP55	Traes_1DL_23D036A85.1	AEGTA07803
7	755	TabZIP24	AetbZIP54	Traes_4AS_1A68F2C29.2	AEGTA06385
8	738	TabZIP165	AetbZIP59	Traes_5DL_C794C1EEA.3	AEGTA32205
9	672	TabZIP163	AetbZIP26	Traes_5DL_9935B1BF4.2	AEGTA03277
10	647	TabZIP122	AetbZIP36	Traes_1DS_0CFC1995D.2	AEGTA16855
11	636	TabZIP80	AetbZIP10	Traes_3B_3A8224218.2	AEGTA19301
12	619	TabZIP111	AetbZIP3	Traes_5BL_DE53199D3.3	AEGTA07568
13	582	TabZIP127	AetbZIP15	Traes_1DL_D9BA83221.2	AEGTA31964
14	581	TabZIP151	AetbZIP23	Traes_5DS_6E33F5034.1	AEGTA07561
15	566	TabZIP167	AetbZIP22	Traes_6DS_273430303.2	AEGTA06836
16	562	TabZIP34	AetbZIP24	Traes_5AL_04D3E97F0.1	AEGTA09809
17	560	TabZIP158	AetbZIP14	Traes_5DL_73CE92096.2	AEGTA28711
18	555	TabZIP83	AetbZIP9	Traes_3B_5D3F7382A.1	AEGTA17024
19	555	TabZIP150	AetbZIP51	Traes_5DS_4F7973584.1	AEGTA29696
20	519	TabZIP69	AetbZIP42	Traes_2BS_8D66D6B82.1	AEGTA31721
21	503	TabZIP154	AetbZIP69	Traes_5DL_230E818AD.2	AEGTA32611
22	501	TabZIP71	AetbZIP58	Traes_2BL_245DDBC7B.2	AEGTA24160
23	464	TabZIP102	AetbZIP44	Traes_5BL_573ABF1D7.1	AEGTA31528
24	458	TabZIP112	AetbZIP56	Traes_5BL_F3018E8CA.1	AEGTA14728
25	456	TabZIP176	AetbZIP72	Traes_7DL_3CE000E38.1	AEGTA26495
26	436	TabZIP17	AetbZIP64	Traes_2AL_FA1957F59.1	AEGTA21336
27	412	TabZIP93	AetbZIP68	Traes_4BL_9422485B3.2	AEGTA32183
28	395	TabZIP67	AetbZIP66	Traes_2BS_1B0F27580.2	AEGTA31774
29	391	TabZIP173	AetbZIP63	Traes_7DS_47B5A7FFF.1	AEGTA13434
30	362	TabZIP181	AetbZIP21	Traes_7DL_C343BA649.2	AEGTA06121
31	358	TabZIP175	AetbZIP43	Traes_7DS_E5A18AAA4.1	AEGTA44598
32	333	TabZIP179	AetbZIP47	Traes_7DL_70D4FDB2A.1	AEGTA08202
33	322	TabZIP169	AetbZIP38	Traes_6DS_FD90D1145.2	AEGTA24386
34	313	TabZIP141	AetbZIP16	Traes_3DL_E21790878.1	AEGTA32479
35	312	TabZIP55	AetbZIP46	Traes_7AL_A8CAE984E.1	AEGTA07298
36	305	TabZIP104	AetbZIP52	Traes_5BL_6C613A3D9.1	AEGTA01937
37	305	TabZIP79	AetbZIP48	Traes_3B_34C2CD876.2	AEGTA16738
38	304	TabZIP156	AetbZIP96	Traes_5DL_67A38E9B7.1	AEGTA14757
39	303	TabZIP48	AetbZIP95	Traes_6AS_FDF16F4EA.1	AEGTA12975
40	297	TabZIP172	AetbZIP67	Traes_7DS_3463CAE33.1	AEGTA32059
41	289	TabZIP73	AetbZIP6	Traes_2BL_709E67A02.1	AEGTA13873
42	289	TabZIP44	AetbZIP65	Traes_5AL_F013240B3.1	AEGTA25789
43	270	TabZIP92	AetbZIP80	Traes_4BL_80683C0B9.1	AEGTA06432
44	264	TabZIP149	AetbZIP82	Traes_5DS_011851EE7.1	AEGTA30589
45	232	TabZIP174	AetbZIP1	Traes_7DS_C6A3C10A6.1	AEGTA04096
46	220	TabZIP101	AetbZIP79	Traes_5BL_4DD00FF4B.1	AEGTA04741
47	205	TabZIP6	AetbZIP70	Traes_1AL_2AC682D6D.1	AEGTA33214
48	181	TabZIP164	AetbZIP57	Traes_5DL_A528A05A3.1	AEGTA21880
49	172	TabZIP110	AetbZIP78	Traes_5BL_C559EFC8A.1	AEGTA02634
50	151	TabZIP50	AetbZIP77	Traes_6AL_E0ED0DE45.1	AEGTA02535
51	141	TabZIP128	AetbZIP13	Traes_1DL_DA67871B9.1	AEGTA25077
52	136	TabZIP68	AetbZIP17	Traes_2BS_84FB90D88.1	AEGTA43558
53	136	TabZIP117	AetbZIP60	Traes_6BS_993CBD840.1	AEGTA05429
54	121	TabZIP182	AetbZIP2	Traes_7DL_EECCC4DBF.1	AEGTA04112
'O_ID' means the serial number of orhtolog pair.'O_Score' means the score of each pairwise match.

## Sheet: Ta_Hv_orthologs
Additional file 2 - Table S2. Orthologs and in-paralogs in bZIP family between each pair of wheat and its relatives
O_ID	O_Score	O_Ta_num	O_Hv_num	O_Ta_name	O_Hv_name
1	1079	TabZIP66	HvbZIP32	Traes_2BS_169BEF991.2	MLOC_58500.1
2	1002	TabZIP29	HvbZIP92	Traes_4AL_5E7F93445.2	AK370288
3	972	TabZIP153	HvbZIP104	Traes_5DL_1950C1FC2.2	AK375651
4	881	TabZIP85	HvbZIP79	Traes_3B_76517628D.3	AK366398
5	876	TabZIP63	HvbZIP91	Traes_1BL_B03720C3B.2	AK370195
6	830	TabZIP19	HvbZIP69	Traes_3AL_5490CF370.1	AK362993
7	800	TabZIP91	HvbZIP33	Traes_4BL_7E2E98E50.2	MLOC_58529.3
8	756	TabZIP75	HvbZIP37	Traes_2BL_9528AAD7C.2	MLOC_61530.3
9	748	TabZIP106	HvbZIP80	Traes_5BL_A5532B750.1	AK366562
10	745	TabZIP125	HvbZIP6	Traes_1DL_23D036A85.1	MLOC_6711.2
11	726	TabZIP107	HvbZIP57	Traes_5BL_A85CEE3C1.1	AK356433
12	708	TabZIP71	HvbZIP89	Traes_2BL_245DDBC7B.2	AK369418
13	663	TabZIP86	HvbZIP95	Traes_3B_A796206A0.2	AK372580
14	663	TabZIP111	HvbZIP98	Traes_5BL_DE53199D3.3	AK373571
15	663	TabZIP93	HvbZIP88	Traes_4BL_9422485B3.2	AK369285
16	661	TabZIP104	HvbZIP18	Traes_5BL_6C613A3D9.1	MLOC_22590.1
17	648	TabZIP94	HvbZIP41	Traes_4BL_DAFEC95DD.1	MLOC_64008.1
18	647	TabZIP69	HvbZIP72	Traes_2BS_8D66D6B82.1	AK363931
19	633	TabZIP82	HvbZIP59	Traes_3B_5CABEBCE5.2	AK359391
20	631	TabZIP36	HvbZIP54	Traes_5AL_0C11447DF.2	AK252400.1
21	617	TabZIP115	HvbZIP75	Traes_6BS_05264DAEA.2	AK364841
22	594	TabZIP65	HvbZIP5	Traes_1BL_DE2CF9613.1	MLOC_6534.2
23	589	TabZIP114	HvbZIP2	Traes_5BL_FB4EDEA83.2	MLOC_4554.1
24	569	TabZIP167	HvbZIP55	Traes_6DS_273430303.2	AK354277
25	569	TabZIP34	HvbZIP62	Traes_5AL_04D3E97F0.1	AK360603
26	562	TabZIP83	HvbZIP101	Traes_3B_5D3F7382A.1	AK373919
27	550	TabZIP70	HvbZIP48	Traes_2BS_C9A338257.1	MLOC_72368.4
28	522	TabZIP151	HvbZIP53	Traes_5DS_6E33F5034.1	MLOC_81003.8
29	504	TabZIP78	HvbZIP42	Traes_3B_302AD07C6.1	MLOC_66252.1
30	480	TabZIP112	HvbZIP61	Traes_5BL_F3018E8CA.1	AK359835
31	478	TabZIP150	HvbZIP36	Traes_5DS_4F7973584.1	MLOC_60894.1
32	467	TabZIP1	HvbZIP20	Traes_1AS_412B31FC1.1	MLOC_37851.1
33	453	TabZIP6	HvbZIP82	Traes_1AL_2AC682D6D.1	AK366826
34	451	TabZIP102	HvbZIP22	Traes_5BL_573ABF1D7.1	MLOC_39203.1
35	433	TabZIP28	HvbZIP46	Traes_4AL_273ACCFFD.1	MLOC_71198.1
36	431	TabZIP176	HvbZIP16	Traes_7DL_3CE000E38.1	MLOC_22013.1
37	426	TabZIP72	HvbZIP83	Traes_2BL_5CA3D3163.1	AK366888
38	414	TabZIP10	HvbZIP103	Traes_2AS_3B7BE6FDC.2	AK374900
39	409	TabZIP4	HvbZIP94	Traes_1AL_00A8A2030.2	AK371968
40	401	TabZIP173	HvbZIP107	Traes_7DS_47B5A7FFF.1	AK376677
41	399	TabZIP148	HvbZIP63	Traes_4DL_F38ED7FB6.1	AK361423
42	354	TabZIP181	HvbZIP31	Traes_7DL_C343BA649.2	MLOC_58027.4
43	353	TabZIP79	HvbZIP3	Traes_3B_34C2CD876.2	MLOC_5655.1
44	330	TabZIP55	HvbZIP10	Traes_7AL_A8CAE984E.1	MLOC_12585.1
45	325	TabZIP179	HvbZIP56	Traes_7DL_70D4FDB2A.1	AK354735
46	305	TabZIP48	HvbZIP40	Traes_6AS_FDF16F4EA.1	MLOC_63436.1
47	303	TabZIP149	HvbZIP24	Traes_5DS_011851EE7.1	MLOC_51930.1
48	292	TabZIP182	HvbZIP12	Traes_7DL_EECCC4DBF.1	MLOC_14243.1
49	289	TabZIP156	HvbZIP45	Traes_5DL_67A38E9B7.1	MLOC_71104.2
50	287	TabZIP178	HvbZIP105	Traes_7DL_68B814464.1	AK375694
51	285	TabZIP123	HvbZIP26	Traes_1DS_62FDD3493.1	MLOC_52125.1
52	284	TabZIP170	HvbZIP38	Traes_6DL_77ACE1279.2	MLOC_62430.1
53	260	TabZIP92	HvbZIP44	Traes_4BL_80683C0B9.1	MLOC_70302.1
54	254	TabZIP73	HvbZIP50	Traes_2BL_709E67A02.1	MLOC_73626.1
55	234	TabZIP101	HvbZIP21	Traes_5BL_4DD00FF4B.1	MLOC_38843.1
56	233	TabZIP133	HvbZIP8	Traes_2DL_1F0CDB1CE.1	MLOC_10399.1
57	225	TabZIP81	HvbZIP29	Traes_3B_54638B20B.1	MLOC_56082.1
58	218	TabZIP164	HvbZIP60	Traes_5DL_A528A05A3.1	AK359622
59	185	TabZIP15	HvbZIP30	Traes_2AL_723E42163.2	MLOC_56892.5
60	174	TabZIP155	HvbZIP4	Traes_5DL_591F8EFBD.1	MLOC_6062.2
61	161	TabZIP68	HvbZIP52	Traes_2BS_84FB90D88.1	MLOC_79685.1
62	89	TabZIP118	HvbZIP19	Traes_7BS_7B68879A9.2	MLOC_35549.1
63	69	TabZIP146	HvbZIP39	Traes_4DL_68CF63D19.1	MLOC_63213.1
64	57	TabZIP162	HvbZIP51	Traes_5DL_895AA6D35.1	MLOC_79088.2
'O_ID' means the serial number of orhtolog pair.'O_Score' means the score of each pairwise match.

## Sheet: Ta_Bd_orthologs
Additional file 2 - Table S2. Orthologs and in-paralogs in bZIP family between each pair of wheat and its relatives
O_ID	O_Score	O_Ta_num	O_Bd_num	O_Ta_name	O_Bd_name
1	848	TabZIP66	BdbZIP8	Traes_2BS_169BEF991.2	Bradi1g19700.1
2	813	TabZIP63	BdbZIP40	Traes_1BL_B03720C3B.2	Bradi2g23890.2
3	783	TabZIP19	BdbZIP50	Traes_3AL_5490CF370.1	Bradi2g52860.1
4	760	TabZIP153	BdbZIP99	Traes_5DL_1950C1FC2.2	Bradi4g33740.1
5	685	TabZIP106	BdbZIP102	Traes_5BL_A5532B750.1	Bradi4g39630.1
6	676	TabZIP29	BdbZIP94	Traes_4AL_5E7F93445.2	Bradi4g26670.3
7	673	TabZIP91	BdbZIP30	Traes_4BL_7E2E98E50.2	Bradi1g68560.3
8	650	TabZIP71	BdbZIP20	Traes_2BL_245DDBC7B.2	Bradi1g54180.1
9	648	TabZIP93	BdbZIP23	Traes_4BL_9422485B3.2	Bradi1g63170.1
10	637	TabZIP94	BdbZIP25	Traes_4BL_DAFEC95DD.1	Bradi1g64060.1
11	629	TabZIP107	BdbZIP100	Traes_5BL_A85CEE3C1.1	Bradi4g35240.1
12	621	TabZIP115	BdbZIP58	Traes_6BS_05264DAEA.2	Bradi3g02730.1
13	618	TabZIP69	BdbZIP6	Traes_2BS_8D66D6B82.1	Bradi1g17210.1
14	603	TabZIP64	BdbZIP35	Traes_1BL_C5FEAF06E.1	Bradi2g15940.1
15	595	TabZIP82	BdbZIP34	Traes_3B_5CABEBCE5.2	Bradi2g10830.1
16	550	TabZIP111	BdbZIP97	Traes_5BL_DE53199D3.3	Bradi4g32090.1
17	527	TabZIP36	BdbZIP95	Traes_5AL_0C11447DF.2	Bradi4g27100.1
18	524	TabZIP75	BdbZIP109	Traes_2BL_9528AAD7C.2	Bradi5g23340.1
19	497	TabZIP34	BdbZIP2	Traes_5AL_04D3E97F0.1	Bradi1g05480.1
20	497	TabZIP114	BdbZIP106	Traes_5BL_FB4EDEA83.2	Bradi4g43850.1
21	490	TabZIP65	BdbZIP38	Traes_1BL_DE2CF9613.1	Bradi2g21820.1
22	488	TabZIP83	BdbZIP51	Traes_3B_5D3F7382A.1	Bradi2g53060.1
23	448	TabZIP151	BdbZIP85	Traes_5DS_6E33F5034.1	Bradi4g02570.1
24	437	TabZIP97	BdbZIP10	Traes_5BS_FC54F9BEA.1	Bradi1g30140.1
25	416	TabZIP78	BdbZIP47	Traes_3B_302AD07C6.1	Bradi2g50220.1
26	414	TabZIP86	BdbZIP52	Traes_3B_A796206A0.2	Bradi2g55550.1
27	405	TabZIP6	BdbZIP73	Traes_1AL_2AC682D6D.1	Bradi3g31890.1
28	375	TabZIP102	BdbZIP68	Traes_5BL_573ABF1D7.1	Bradi3g09340.1
29	372	TabZIP10	BdbZIP7	Traes_2AS_3B7BE6FDC.2	Bradi1g17700.1
30	357	TabZIP28	BdbZIP104	Traes_4AL_273ACCFFD.1	Bradi4g41890.1
31	356	TabZIP176	BdbZIP15	Traes_7DL_3CE000E38.1	Bradi1g35790.1
32	349	TabZIP70	BdbZIP33	Traes_2BS_C9A338257.1	Bradi2g06790.1
33	344	TabZIP104	BdbZIP105	Traes_5BL_6C613A3D9.1	Bradi4g42120.1
34	325	TabZIP27	BdbZIP24	Traes_4AS_F9C171219.1	Bradi1g63840.1
35	313	TabZIP167	BdbZIP63	Traes_6DS_273430303.2	Bradi3g05580.1
36	294	TabZIP4	BdbZIP36	Traes_1AL_00A8A2030.2	Bradi2g21200.1
37	289	TabZIP17	BdbZIP108	Traes_2AL_FA1957F59.1	Bradi5g14500.1
38	277	TabZIP149	BdbZIP86	Traes_5DS_011851EE7.1	Bradi4g04720.1
39	269	TabZIP181	BdbZIP12	Traes_7DL_C343BA649.2	Bradi1g31700.1
40	264	TabZIP123	BdbZIP44	Traes_1DS_62FDD3493.1	Bradi2g38380.1
41	252	TabZIP112	BdbZIP1	Traes_5BL_F3018E8CA.1	Bradi1g04510.1
42	238	TabZIP156	BdbZIP96	Traes_5DL_67A38E9B7.1	Bradi4g27720.1
43	233	TabZIP110	BdbZIP98	Traes_5BL_C559EFC8A.1	Bradi4g32920.1
44	231	TabZIP48	BdbZIP62	Traes_6AS_FDF16F4EA.1	Bradi3g02980.1
45	228	TabZIP79	BdbZIP49	Traes_3B_34C2CD876.2	Bradi2g52590.1
46	226	TabZIP169	BdbZIP66	Traes_6DS_FD90D1145.2	Bradi3g07030.1
47	215	TabZIP170	BdbZIP80	Traes_6DL_77ACE1279.2	Bradi3g56290.1
48	207	TabZIP178	BdbZIP16	Traes_7DL_68B814464.1	Bradi1g36750.1
49	203	TabZIP182	BdbZIP9	Traes_7DL_EECCC4DBF.1	Bradi1g29920.1
50	163	TabZIP92	BdbZIP27	Traes_4BL_80683C0B9.1	Bradi1g64550.1
51	156	TabZIP101	BdbZIP3	Traes_5BL_4DD00FF4B.1	Bradi1g07310.1
52	148	TabZIP81	BdbZIP45	Traes_3B_54638B20B.1	Bradi2g40580.1
53	141	TabZIP14	BdbZIP83	Traes_2AL_3D7807781.1	Bradi3g60870.1
54	119	TabZIP76	BdbZIP57	Traes_2BL_D0D6F6846.1	Bradi3g00300.1
'O_ID' means the serial number of orhtolog pair.'O_Score' means the score of each pairwise match.

## Sheet: Tu_Hv_orthologs
Additional file 2 - Table S2. Orthologs and in-paralogs in bZIP family between each pair of wheat and its relatives
O_ID	O_Score	O_Tu_num	O_Hv_num	O_Tu_name	O_Hv_name
1	1529	TubZIP27	HvbZIP74	TRIUR3_06898	AK364215
2	1301	TubZIP31	HvbZIP66	TRIUR3_14835	AK362009
3	1102	TubZIP33	HvbZIP11	TRIUR3_16941	MLOC_13375.1
4	940	TubZIP28	HvbZIP104	TRIUR3_08598	AK375651
5	913	TubZIP20	HvbZIP67	TRIUR3_02784	AK362628
6	892	TubZIP19	HvbZIP32	TRIUR3_00571	MLOC_58500.1
7	856	TubZIP29	HvbZIP69	TRIUR3_09546	AK362993
8	837	TubZIP26	HvbZIP54	TRIUR3_06066	AK252400.1
9	745	TubZIP54	HvbZIP33	TRIUR3_15554	MLOC_58529.3
10	704	TubZIP40	HvbZIP37	TRIUR3_28368	MLOC_61530.3
11	630	TubZIP58	HvbZIP89	TRIUR3_31142	AK369418
12	620	TubZIP56	HvbZIP6	TRIUR3_18341	MLOC_6711.2
13	608	TubZIP60	HvbZIP80	TRIUR3_34165	AK366562
14	604	TubZIP71	HvbZIP96	TRIUR3_31416	AK372616
15	598	TubZIP11	HvbZIP95	TRIUR3_25578	AK372580
16	591	TubZIP25	HvbZIP62	TRIUR3_24233	AK360603
17	589	TubZIP32	HvbZIP41	TRIUR3_16094	MLOC_64008.1
18	576	TubZIP3	HvbZIP101	TRIUR3_12792	AK373919
19	559	TubZIP65	HvbZIP107	TRIUR3_16287	AK376677
20	533	TubZIP10	HvbZIP2	TRIUR3_24203	MLOC_4554.1
21	529	TubZIP66	HvbZIP23	TRIUR3_16337	MLOC_51623.1
22	526	TubZIP44	HvbZIP87	TRIUR3_26059	AK368742
23	521	TubZIP22	HvbZIP53	TRIUR3_15470	MLOC_81003.8
24	520	TubZIP30	HvbZIP79	TRIUR3_12645	AK366398
25	514	TubZIP23	HvbZIP7	TRIUR3_18984	MLOC_9973.1
26	508	TubZIP72	HvbZIP90	TRIUR3_33804	AK369957
27	502	TubZIP53	HvbZIP28	TRIUR3_23486	MLOC_53694.1
28	497	TubZIP41	HvbZIP13	TRIUR3_33475	MLOC_14596.3
29	452	TubZIP69	HvbZIP57	TRIUR3_26152	AK356433
30	426	TubZIP35	HvbZIP20	TRIUR3_22435	MLOC_37851.1
31	391	TubZIP57	HvbZIP61	TRIUR3_21644	AK359835
32	388	TubZIP36	HvbZIP34	TRIUR3_24613	MLOC_58614.2
33	385	TubZIP2	HvbZIP5	TRIUR3_06726	MLOC_6534.2
34	379	TubZIP39	HvbZIP68	TRIUR3_28255	AK362949
35	378	TubZIP24	HvbZIP55	TRIUR3_19435	AK354277
36	368	TubZIP68	HvbZIP83	TRIUR3_23538	AK366888
37	349	TubZIP13	HvbZIP98	TRIUR3_26781	AK373571
38	347	TubZIP42	HvbZIP42	TRIUR3_19907	MLOC_66252.1
39	347	TubZIP52	HvbZIP3	TRIUR3_21208	MLOC_5655.1
40	344	TubZIP21	HvbZIP31	TRIUR3_09193	MLOC_58027.4
41	334	TubZIP49	HvbZIP56	TRIUR3_12850	AK354735
42	331	TubZIP9	HvbZIP71	TRIUR3_23754	AK363330
43	331	TubZIP50	HvbZIP10	TRIUR3_17772	MLOC_12585.1
44	286	TubZIP97	HvbZIP45	TRIUR3_05083	MLOC_71104.2
45	284	TubZIP77	HvbZIP17	TRIUR3_31678	MLOC_22121.1
46	283	TubZIP16	HvbZIP35	TRIUR3_30050	MLOC_60135.1
47	281	TubZIP78	HvbZIP44	TRIUR3_32789	MLOC_70302.1
48	273	TubZIP45	HvbZIP22	TRIUR3_29751	MLOC_39203.1
49	250	TubZIP1	HvbZIP12	TRIUR3_05244	MLOC_14243.1
50	243	TubZIP51	HvbZIP94	TRIUR3_18393	AK371968
51	236	TubZIP5	HvbZIP50	TRIUR3_19194	MLOC_73626.1
52	227	TubZIP67	HvbZIP9	TRIUR3_20880	MLOC_10725.1
53	219	TubZIP81	HvbZIP73	TRIUR3_29863	AK364210
54	212	TubZIP70	HvbZIP82	TRIUR3_31242	AK366826
55	210	TubZIP43	HvbZIP48	TRIUR3_20118	MLOC_72368.4
56	158	TubZIP80	HvbZIP100	TRIUR3_01204	AK373881
57	149	TubZIP8	HvbZIP8	TRIUR3_23318	MLOC_10399.1
58	149	TubZIP7	HvbZIP52	TRIUR3_21253	MLOC_79685.1
59	130	TubZIP62	HvbZIP70	TRIUR3_25965	AK363300
60	107	TubZIP98	HvbZIP29	TRIUR3_24759	MLOC_56082.1
'O_ID' means the serial number of orhtolog pair.'O_Score' means the score of each pairwise match.

## Sheet: Tu_Bd_orthologs
Additional file 2 - Table S2. Orthologs and in-paralogs in bZIP family between each pair of wheat and its relatives
O_ID	O_Score	O_Tu_num	O_Bd_num	O_Tu_name	O_Bd_name
1	1507	TubZIP27	BdbZIP5	TRIUR3_06898	Bradi1g13910.1
2	1304	TubZIP31	BdbZIP72	TRIUR3_14835	Bradi3g28970.1
3	818	TubZIP20	BdbZIP43	TRIUR3_02784	Bradi2g25400.1
4	809	TubZIP29	BdbZIP50	TRIUR3_09546	Bradi2g52860.1
5	747	TubZIP28	BdbZIP99	TRIUR3_08598	Bradi4g33740.1
6	701	TubZIP26	BdbZIP95	TRIUR3_06066	Bradi4g27100.1
7	695	TubZIP19	BdbZIP8	TRIUR3_00571	Bradi1g19700.1
8	678	TubZIP54	BdbZIP30	TRIUR3_15554	Bradi1g68560.3
9	588	TubZIP58	BdbZIP20	TRIUR3_31142	Bradi1g54180.1
10	579	TubZIP32	BdbZIP25	TRIUR3_16094	Bradi1g64060.1
11	573	TubZIP71	BdbZIP104	TRIUR3_31416	Bradi4g41890.1
12	550	TubZIP60	BdbZIP102	TRIUR3_34165	Bradi4g39630.1
13	538	TubZIP56	BdbZIP35	TRIUR3_18341	Bradi2g15940.1
14	515	TubZIP25	BdbZIP2	TRIUR3_24233	Bradi1g05480.1
15	515	TubZIP40	BdbZIP109	TRIUR3_28368	Bradi5g23340.1
16	496	TubZIP3	BdbZIP51	TRIUR3_12792	Bradi2g53060.1
17	463	TubZIP44	BdbZIP87	TRIUR3_26059	Bradi4g22130.1
18	459	TubZIP10	BdbZIP106	TRIUR3_24203	Bradi4g43850.1
19	448	TubZIP22	BdbZIP85	TRIUR3_15470	Bradi4g02570.1
20	431	TubZIP30	BdbZIP53	TRIUR3_12645	Bradi2g55570.1
21	430	TubZIP72	BdbZIP15	TRIUR3_33804	Bradi1g35790.1
22	408	TubZIP35	BdbZIP37	TRIUR3_22435	Bradi2g21380.1
23	390	TubZIP69	BdbZIP100	TRIUR3_26152	Bradi4g35240.1
24	364	TubZIP18	BdbZIP52	TRIUR3_33995	Bradi2g55550.1
25	352	TubZIP53	BdbZIP10	TRIUR3_23486	Bradi1g30140.1
26	326	TubZIP66	BdbZIP101	TRIUR3_16337	Bradi4g35370.1
27	304	TubZIP42	BdbZIP47	TRIUR3_19907	Bradi2g50220.1
28	301	TubZIP9	BdbZIP19	TRIUR3_23754	Bradi1g46060.1
29	299	TubZIP68	BdbZIP108	TRIUR3_23538	Bradi5g14500.1
30	282	TubZIP13	BdbZIP97	TRIUR3_26781	Bradi4g32090.1
31	270	TubZIP21	BdbZIP12	TRIUR3_09193	Bradi1g31700.1
32	237	TubZIP97	BdbZIP96	TRIUR3_05083	Bradi4g27720.1
33	233	TubZIP23	BdbZIP22	TRIUR3_18984	Bradi1g55450.1
34	226	TubZIP52	BdbZIP49	TRIUR3_21208	Bradi2g52590.1
35	215	TubZIP70	BdbZIP73	TRIUR3_31242	Bradi3g31890.1
36	214	TubZIP45	BdbZIP68	TRIUR3_29751	Bradi3g09340.1
37	188	TubZIP43	BdbZIP33	TRIUR3_20118	Bradi2g06790.1
38	173	TubZIP81	BdbZIP64	TRIUR3_29863	Bradi3g06160.1
39	167	TubZIP1	BdbZIP9	TRIUR3_05244	Bradi1g29920.1
40	164	TubZIP78	BdbZIP27	TRIUR3_32789	Bradi1g64550.1
41	145	TubZIP77	BdbZIP80	TRIUR3_31678	Bradi3g56290.1
42	133	TubZIP62	BdbZIP16	TRIUR3_25965	Bradi1g36750.1
43	122	TubZIP16	BdbZIP57	TRIUR3_30050	Bradi3g00300.1
44	101	TubZIP8	BdbZIP83	TRIUR3_23318	Bradi3g60870.1
45	67	TubZIP98	BdbZIP45	TRIUR3_24759	Bradi2g40580.1
'O_ID' means the serial number of orhtolog pair.'O_Score' means the score of each pairwise match.

## Sheet: Aet_Hv_orthologs
Additional file 2 - Table S2. Orthologs and in-paralogs in bZIP family between each pair of wheat and its relatives
O_ID	O_Score	O_Aet_num	O_Hv_num	O_Aet_name	O_Hv_name
1	1705	AetbZIP31	HvbZIP74	AEGTA09568	AK364215
2	1396	AetbZIP34	HvbZIP66	AEGTA13791	AK362009
3	1067	AetbZIP20	HvbZIP67	AEGTA10026	AK362628
4	1023	AetbZIP30	HvbZIP11	AEGTA09049	MLOC_13375.1
5	1019	AetbZIP19	HvbZIP32	AEGTA09858	MLOC_58500.1
6	981	AetbZIP37	HvbZIP104	AEGTA17313	AK375651
7	854	AetbZIP35	HvbZIP69	AEGTA14171	AK362993
8	809	AetbZIP28	HvbZIP92	AEGTA05299	AK370288
9	804	AetbZIP26	HvbZIP54	AEGTA03277	AK252400.1
10	748	AetbZIP54	HvbZIP33	AEGTA06385	MLOC_58529.3
11	730	AetbZIP40	HvbZIP37	AEGTA29010	MLOC_61530.3
12	714	AetbZIP55	HvbZIP6	AEGTA07803	MLOC_6711.2
13	675	AetbZIP45	HvbZIP87	AEGTA32267	AK368742
14	637	AetbZIP10	HvbZIP95	AEGTA19301	AK372580
15	608	AetbZIP59	HvbZIP80	AEGTA32205	AK366562
16	602	AetbZIP24	HvbZIP62	AEGTA09809	AK360603
17	599	AetbZIP3	HvbZIP98	AEGTA07568	AK373571
18	574	AetbZIP62	HvbZIP96	AEGTA08606	AK372616
19	566	AetbZIP9	HvbZIP101	AEGTA17024	AK373919
20	538	AetbZIP15	HvbZIP5	AEGTA31964	MLOC_6534.2
21	535	AetbZIP65	HvbZIP23	AEGTA25789	MLOC_51623.1
22	534	AetbZIP22	HvbZIP55	AEGTA06836	AK354277
23	530	AetbZIP14	HvbZIP2	AEGTA28711	MLOC_4554.1
24	524	AetbZIP23	HvbZIP53	AEGTA07561	MLOC_81003.8
25	514	AetbZIP42	HvbZIP72	AEGTA31721	AK363931
26	490	AetbZIP69	HvbZIP57	AEGTA32611	AK356433
27	480	AetbZIP58	HvbZIP89	AEGTA24160	AK369418
28	478	AetbZIP51	HvbZIP36	AEGTA29696	MLOC_60894.1
29	476	AetbZIP49	HvbZIP28	AEGTA17323	MLOC_53694.1
30	461	AetbZIP36	HvbZIP20	AEGTA16855	MLOC_37851.1
31	455	AetbZIP44	HvbZIP22	AEGTA31528	MLOC_39203.1
32	444	AetbZIP72	HvbZIP90	AEGTA26495	AK369957
33	443	AetbZIP25	HvbZIP7	AEGTA25550	MLOC_9973.1
34	441	AetbZIP43	HvbZIP13	AEGTA44598	MLOC_14596.3
35	425	AetbZIP21	HvbZIP31	AEGTA06121	MLOC_58027.4
36	414	AetbZIP56	HvbZIP61	AEGTA14728	AK359835
37	411	AetbZIP68	HvbZIP88	AEGTA32183	AK369285
38	385	AetbZIP78	HvbZIP4	AEGTA02634	MLOC_6062.2
39	379	AetbZIP66	HvbZIP103	AEGTA31774	AK374900
40	373	AetbZIP63	HvbZIP107	AEGTA13434	AK376677
41	299	AetbZIP81	HvbZIP43	AEGTA28468	MLOC_68749.1
42	298	AetbZIP50	HvbZIP56	AEGTA17324	AK354735
43	295	AetbZIP4	HvbZIP35	AEGTA08527	MLOC_60135.1
44	294	AetbZIP95	HvbZIP40	AEGTA12975	MLOC_63436.1
45	289	AetbZIP96	HvbZIP45	AEGTA14757	MLOC_71104.2
46	285	AetbZIP48	HvbZIP3	AEGTA16738	MLOC_5655.1
47	285	AetbZIP80	HvbZIP44	AEGTA06432	MLOC_70302.1
48	281	AetbZIP52	HvbZIP18	AEGTA01937	MLOC_22590.1
49	276	AetbZIP77	HvbZIP17	AEGTA02535	MLOC_22121.1
50	258	AetbZIP82	HvbZIP24	AEGTA30589	MLOC_51930.1
51	257	AetbZIP57	HvbZIP60	AEGTA21880	AK359622
52	256	AetbZIP6	HvbZIP50	AEGTA13873	MLOC_73626.1
53	226	AetbZIP70	HvbZIP9	AEGTA33214	MLOC_10725.1
54	221	AetbZIP79	HvbZIP21	AEGTA04741	MLOC_38843.1
55	215	AetbZIP67	HvbZIP82	AEGTA32059	AK366826
56	186	AetbZIP84	HvbZIP86	AEGTA24328	AK368410
57	184	AetbZIP83	HvbZIP14	AEGTA23903	MLOC_15674.1
58	150	AetbZIP7	HvbZIP51	AEGTA14893	MLOC_79088.2
59	136	AetbZIP60	HvbZIP106	AEGTA05429	AK375815
60	131	AetbZIP17	HvbZIP52	AEGTA43558	MLOC_79685.1
61	105	AetbZIP2	HvbZIP12	AEGTA04112	MLOC_14243.1
'O_ID' means the serial number of orhtolog pair.'O_Score' means the score of each pairwise match.

## Sheet: Aet_Bd_orthologs
Additional file 2 - Table S2. Orthologs and in-paralogs in bZIP family between each pair of wheat and its relatives
O_ID	O_Score	O_Aet_num	O_Bd_num	O_Aet_name	O_Bd_name
1	1674	AetbZIP31	BdbZIP5	AEGTA09568	Bradi1g13910.1
2	1399	AetbZIP34	BdbZIP72	AEGTA13791	Bradi3g28970.1
3	956	AetbZIP20	BdbZIP43	AEGTA10026	Bradi2g25400.1
4	930	AetbZIP19	BdbZIP8	AEGTA09858	Bradi1g19700.1
5	807	AetbZIP35	BdbZIP50	AEGTA14171	Bradi2g52860.1
6	770	AetbZIP37	BdbZIP99	AEGTA17313	Bradi4g33740.1
7	682	AetbZIP54	BdbZIP30	AEGTA06385	Bradi1g68560.3
8	667	AetbZIP26	BdbZIP95	AEGTA03277	Bradi4g27100.1
9	614	AetbZIP24	BdbZIP2	AEGTA09809	Bradi1g05480.1
10	605	AetbZIP45	BdbZIP87	AEGTA32267	Bradi4g22130.1
11	602	AetbZIP55	BdbZIP35	AEGTA07803	Bradi2g15940.1
12	551	AetbZIP28	BdbZIP94	AEGTA05299	Bradi4g26670.3
13	550	AetbZIP59	BdbZIP102	AEGTA32205	Bradi4g39630.1
14	540	AetbZIP62	BdbZIP104	AEGTA08606	Bradi4g41890.1
15	522	AetbZIP40	BdbZIP109	AEGTA29010	Bradi5g23340.1
16	487	AetbZIP3	BdbZIP97	AEGTA07568	Bradi4g32090.1
17	485	AetbZIP9	BdbZIP51	AEGTA17024	Bradi2g53060.1
18	455	AetbZIP14	BdbZIP106	AEGTA28711	Bradi4g43850.1
19	449	AetbZIP23	BdbZIP85	AEGTA07561	Bradi4g02570.1
20	438	AetbZIP15	BdbZIP38	AEGTA31964	Bradi2g21820.1
21	436	AetbZIP58	BdbZIP20	AEGTA24160	Bradi1g54180.1
22	426	AetbZIP51	BdbZIP10	AEGTA29696	Bradi1g30140.1
23	425	AetbZIP69	BdbZIP100	AEGTA32611	Bradi4g35240.1
24	406	AetbZIP68	BdbZIP23	AEGTA32183	Bradi1g63170.1
25	396	AetbZIP5	BdbZIP52	AEGTA11005	Bradi2g55550.1
26	374	AetbZIP44	BdbZIP68	AEGTA31528	Bradi3g09340.1
27	369	AetbZIP72	BdbZIP15	AEGTA26495	Bradi1g35790.1
28	333	AetbZIP66	BdbZIP7	AEGTA31774	Bradi1g17700.1
29	333	AetbZIP65	BdbZIP101	AEGTA25789	Bradi4g35370.1
30	328	AetbZIP78	BdbZIP76	AEGTA02634	Bradi3g38840.1
31	326	AetbZIP21	BdbZIP12	AEGTA06121	Bradi1g31700.1
32	313	AetbZIP22	BdbZIP63	AEGTA06836	Bradi3g05580.1
33	251	AetbZIP64	BdbZIP108	AEGTA21336	Bradi5g14500.1
34	247	AetbZIP56	BdbZIP1	AEGTA14728	Bradi1g04510.1
35	238	AetbZIP96	BdbZIP96	AEGTA14757	Bradi4g27720.1
36	232	AetbZIP82	BdbZIP86	AEGTA30589	Bradi4g04720.1
37	226	AetbZIP95	BdbZIP62	AEGTA12975	Bradi3g02980.1
38	219	AetbZIP48	BdbZIP49	AEGTA16738	Bradi2g52590.1
39	217	AetbZIP67	BdbZIP31	AEGTA32059	Bradi1g76690.1
40	212	AetbZIP52	BdbZIP105	AEGTA01937	Bradi4g42120.1
41	187	AetbZIP79	BdbZIP3	AEGTA04741	Bradi1g07310.1
42	175	AetbZIP81	BdbZIP65	AEGTA28468	Bradi3g06670.1
43	167	AetbZIP80	BdbZIP27	AEGTA06432	Bradi1g64550.1
44	147	AetbZIP77	BdbZIP80	AEGTA02535	Bradi3g56290.1
45	145	AetbZIP76	BdbZIP84	AEGTA02062	Bradi4g00810.1
46	126	AetbZIP4	BdbZIP57	AEGTA08527	Bradi3g00300.1
47	110	AetbZIP84	BdbZIP11	AEGTA24328	Bradi1g30750.1
48	101	AetbZIP2	BdbZIP9	AEGTA04112	Bradi1g29920.1
49	59	AetbZIP57	BdbZIP67	AEGTA21880	Bradi3g07540.1
'O_ID' means the serial number of orhtolog pair.'O_Score' means the score of each pairwise match.

## Sheet: Hv_Bd_orthologs
Additional file 2 - Table S2. Orthologs and in-paralogs in bZIP family between each pair of wheat and its relatives
O_ID	O_Score	O_Hv_num	O_Bd_num	O_Hv_name	O_Bd_name
1	1680	HvbZIP74	BdbZIP5	AK364215	Bradi1g13910.1
2	1614	HvbZIP66	BdbZIP72	AK362009	Bradi3g28970.1
3	1045	HvbZIP67	BdbZIP43	AK362628	Bradi2g25400.1
4	851	HvbZIP69	BdbZIP50	AK362993	Bradi2g52860.1
5	838	HvbZIP32	BdbZIP8	MLOC_58500.1	Bradi1g19700.1
6	800	HvbZIP79	BdbZIP53	AK366398	Bradi2g55570.1
7	793	HvbZIP91	BdbZIP40	AK370195	Bradi2g23890.2
8	776	HvbZIP104	BdbZIP99	AK375651	Bradi4g33740.1
9	728	HvbZIP54	BdbZIP95	AK252400.1	Bradi4g27100.1
10	708	HvbZIP102	BdbZIP78	AK374525	Bradi3g41980.1
11	678	HvbZIP92	BdbZIP94	AK370288	Bradi4g26670.3
12	671	HvbZIP33	BdbZIP30	MLOC_58529.3	Bradi1g68560.3
13	670	HvbZIP80	BdbZIP102	AK366562	Bradi4g39630.1
14	658	HvbZIP88	BdbZIP23	AK369285	Bradi1g63170.1
15	638	HvbZIP89	BdbZIP20	AK369418	Bradi1g54180.1
16	637	HvbZIP41	BdbZIP25	MLOC_64008.1	Bradi1g64060.1
17	628	HvbZIP57	BdbZIP100	AK356433	Bradi4g35240.1
18	615	HvbZIP72	BdbZIP6	AK363931	Bradi1g17210.1
19	613	HvbZIP87	BdbZIP87	AK368742	Bradi4g22130.1
20	608	HvbZIP6	BdbZIP35	MLOC_6711.2	Bradi2g15940.1
21	607	HvbZIP75	BdbZIP61	AK364841	Bradi3g02730.4
22	586	HvbZIP59	BdbZIP34	AK359391	Bradi2g10830.1
23	586	HvbZIP27	BdbZIP81	MLOC_53580.1	Bradi3g57960.1
24	567	HvbZIP71	BdbZIP19	AK363330	Bradi1g46060.1
25	565	HvbZIP78	BdbZIP103	AK366330	Bradi4g40540.1
26	557	HvbZIP96	BdbZIP104	AK372616	Bradi4g41890.1
27	554	HvbZIP13	BdbZIP18	MLOC_14596.3	Bradi1g43900.1
28	544	HvbZIP98	BdbZIP97	AK373571	Bradi4g32090.1
29	542	HvbZIP101	BdbZIP51	AK373919	Bradi2g53060.1
30	527	HvbZIP62	BdbZIP2	AK360603	Bradi1g05480.1
31	523	HvbZIP37	BdbZIP109	MLOC_61530.3	Bradi5g23340.1
32	504	HvbZIP46	BdbZIP88	MLOC_71198.1	Bradi4g24940.1
33	498	HvbZIP5	BdbZIP38	MLOC_6534.2	Bradi2g21820.1
34	496	HvbZIP2	BdbZIP106	MLOC_4554.1	Bradi4g43850.1
35	494	HvbZIP103	BdbZIP7	AK374900	Bradi1g17700.1
36	490	HvbZIP82	BdbZIP73	AK366826	Bradi3g31890.1
37	461	HvbZIP53	BdbZIP85	MLOC_81003.8	Bradi4g02570.1
38	459	HvbZIP83	BdbZIP108	AK366888	Bradi5g14500.1
39	458	HvbZIP95	BdbZIP52	AK372580	Bradi2g55550.1
40	441	HvbZIP23	BdbZIP101	MLOC_51623.1	Bradi4g35370.1
41	427	HvbZIP85	BdbZIP41	AK368116	Bradi2g24120.1
42	426	HvbZIP90	BdbZIP15	AK369957	Bradi1g35790.1
43	414	HvbZIP42	BdbZIP47	MLOC_66252.1	Bradi2g50220.1
44	412	HvbZIP36	BdbZIP10	MLOC_60894.1	Bradi1g30140.1
45	376	HvbZIP34	BdbZIP66	MLOC_58614.2	Bradi3g07030.1
46	369	HvbZIP22	BdbZIP68	MLOC_39203.1	Bradi3g09340.1
47	367	HvbZIP48	BdbZIP33	MLOC_72368.4	Bradi2g06790.1
48	333	HvbZIP4	BdbZIP76	MLOC_6062.2	Bradi3g38840.1
49	325	HvbZIP84	BdbZIP55	AK368005	Bradi2g56080.2
50	321	HvbZIP18	BdbZIP105	MLOC_22590.1	Bradi4g42120.1
51	317	HvbZIP63	BdbZIP24	AK361423	Bradi1g63840.1
52	312	HvbZIP55	BdbZIP63	AK354277	Bradi3g05580.1
53	311	HvbZIP31	BdbZIP12	MLOC_58027.4	Bradi1g31700.1
54	311	HvbZIP25	BdbZIP32	MLOC_52112.2	Bradi2g04590.1
55	297	HvbZIP94	BdbZIP36	AK371968	Bradi2g21200.1
56	276	HvbZIP24	BdbZIP86	MLOC_51930.1	Bradi4g04720.1
57	270	HvbZIP86	BdbZIP11	AK368410	Bradi1g30750.1
58	269	HvbZIP7	BdbZIP22	MLOC_9973.1	Bradi1g55450.1
59	269	HvbZIP76	BdbZIP67	AK365526	Bradi3g07540.1
60	256	HvbZIP26	BdbZIP44	MLOC_52125.1	Bradi2g38380.1
61	238	HvbZIP45	BdbZIP96	MLOC_71104.2	Bradi4g27720.1
62	233	HvbZIP3	BdbZIP49	MLOC_5655.1	Bradi2g52590.1
63	224	HvbZIP40	BdbZIP62	MLOC_63436.1	Bradi3g02980.1
64	211	HvbZIP12	BdbZIP9	MLOC_14243.1	Bradi1g29920.1
65	201	HvbZIP105	BdbZIP16	AK375694	Bradi1g36750.1
66	199	HvbZIP38	BdbZIP80	MLOC_62430.1	Bradi3g56290.1
67	163	HvbZIP21	BdbZIP3	MLOC_38843.1	Bradi1g07310.1
68	163	HvbZIP43	BdbZIP65	MLOC_68749.1	Bradi3g06670.1
69	160	HvbZIP44	BdbZIP27	MLOC_70302.1	Bradi1g64550.1
70	136	HvbZIP29	BdbZIP45	MLOC_56082.1	Bradi2g40580.1
71	135	HvbZIP8	BdbZIP83	MLOC_10399.1	Bradi3g60870.1
72	130	HvbZIP35	BdbZIP57	MLOC_60135.1	Bradi3g00300.1
'O_ID' means the serial number of orhtolog pair.'O_Score' means the score of each pairwise match.

[truncated: 5 more sheets: Tu_paraloges, Aet_paraloges, Ta_paraloges, Hv_paralogs, Bd_paralogs]
