# Supplementary material for: Genome-wide identification and evolutionary analyses of bZIP transcription factors in wheat and its relatives and expression profiles of anther development related TabZIP genes
Source: BMC Genomics. 2015 Nov 18;16:976. doi: 10.1186/s12864-015-2196-7 (PMC4652339; doi:10.1186/s12864-015-2196-7)
Supplement: Additional file 1: — Table S1. Nomenclature and chromosomal location of bZIP family genes in wheat, T.urartu, Ae.tauschii, barley and Brachypodium. Table S2. Orthologs and in-paralogs in bZIP family between each pair of wheat and its relatives. Table S3. Numbers of differentially expressed bZIP genes in five comparison groups. Table S4. Lists of differentially expressed bZIP genes in five comparison groups. Table S5. In-paralog pairs within 23 TabZIP proteins we studied. Table S6. Distribution of cis-acting elements in promoter regions of TabZIP genes. Table S7. Functions of cis-acting elements in promoter regions of TabZIP genes. Table S8. Wheat lines, growth conditions, and sampling timepoints for microarray data analysis. The sample features were represented by the wheat line name and a letter (A, B, E or F) followed by a number referring to the anther length when samples were taken. The letters ‘A’, ‘B’, ‘E’ and ‘F’ indicated the growth conditions of wheat lines. ‘A’: 10 °C with a 12 h-light/12 h-dark photoperiod; ‘B’: 10 °C with a 14 h-light/10 h-dark photoperiod; ‘E’: 20 °C with a 12 h-light/12 h-dark photoperiod; ‘F’: 20 °C with a 14 h-light/10 h-dark photoperiod. (ZIP 146 kb) [file 12864_2015_2196_MOESM1_ESM.zip › Additional file 1/Additional_file_2_Tab_S3_Wheat_lines_growth_conditions_and_sampling_timepoints_for_microarray_data_analysis.xlsx]

## Sheet: Sheet1
Additional file 2 - Table S3. Wheat lines, growth conditions, and sampling timepoints for microarray data analysis
Wheat line	Growth conditions	Anther length (1.5mm)	Anther length (2.0mm)	Anther length (2.2mm)	Anther length (2.5mm)	Anther length (3.0mm)
BS366	A	366A1.5	366A2.0	366A2.2	366A2.5	366A3.0
	B	366B1.5	366B2.0	366B2.2	366B2.5	366B3.0
	E	366E1.5	366E2.0	366E2.2	366E2.5	366E3.0
	F	366F1.5	366F2.0	366F2.2	366F2.5	366F3.0
Jing411	A	411A1.5	411A2.0	411A2.2	411A2.5	411A3.0
	E	411E1.5	411E2.0	411E2.2	411E2.5	411E3.0
Annotation: The sample features are represented by the wheat line name and a letter (A, B, E or F) followed by a number referring to the anther length when samples were taken. The letters ‘A’, ‘B’, ‘E’ and ‘F’ indicate the growth conditions of wheat lines. ‘A’: 10°C with a 12h-light/12h-dark photoperiod; ‘B’: 10°C with a 14h-light/10h-dark photoperiod; ‘E’: 20°C with a 12h-light/12h-dark photoper…
