# Supplementary material for: Genome-wide identification and evolutionary analyses of bZIP transcription factors in wheat and its relatives and expression profiles of anther development related TabZIP genes
Source: BMC Genomics. 2015 Nov 18;16:976. doi: 10.1186/s12864-015-2196-7 (PMC4652339; doi:10.1186/s12864-015-2196-7)
Supplement: Additional file 1: — Table S1. Nomenclature and chromosomal location of bZIP family genes in wheat, T.urartu, Ae.tauschii, barley and Brachypodium. Table S2. Orthologs and in-paralogs in bZIP family between each pair of wheat and its relatives. Table S3. Numbers of differentially expressed bZIP genes in five comparison groups. Table S4. Lists of differentially expressed bZIP genes in five comparison groups. Table S5. In-paralog pairs within 23 TabZIP proteins we studied. Table S6. Distribution of cis-acting elements in promoter regions of TabZIP genes. Table S7. Functions of cis-acting elements in promoter regions of TabZIP genes. Table S8. Wheat lines, growth conditions, and sampling timepoints for microarray data analysis. The sample features were represented by the wheat line name and a letter (A, B, E or F) followed by a number referring to the anther length when samples were taken. The letters ‘A’, ‘B’, ‘E’ and ‘F’ indicated the growth conditions of wheat lines. ‘A’: 10 °C with a 12 h-light/12 h-dark photoperiod; ‘B’: 10 °C with a 14 h-light/10 h-dark photoperiod; ‘E’: 20 °C with a 12 h-light/12 h-dark photoperiod; ‘F’: 20 °C with a 14 h-light/10 h-dark photoperiod. (ZIP 146 kb) [file 12864_2015_2196_MOESM1_ESM.zip › Additional file 1/Additional_file_2_Tab_S8_Functions_of_cis_acting_elements_in_promoter_regions_of_TabZIP_genes.xlsx]

## Sheet: Sheet1
Additional file 2 - Table S8. Functions of cis-acting elements in promoter regions of TabZIP genes
Site Name	Organism	Sequence	Function
AE-box	Arabidopsis thaliana	AGAAACAA	part of a module for light response
as-2-box	Nicotiana tabacum	GATAatGATG	involved in shoot-specific expression and light responsiveness
ATC-motif	Arabidopsis thaliana	GCCAATCC	part of a conserved DNA module involved in light responsiveness
ATCT-motif	Arabidopsis thaliana	AATCTAATCT	part of a conserved DNA module involved in light responsiveness
CATT-motif	Zea mays	GCATTC	part of a light responsive element
chs-CMA2a	Hordeum vulgare	GCAATTCC	part of a light responsive element
chs-Unit 1 m1	Zea mays	ACCTAACCCGG	part of a light responsive element
GAG-motif	Hordeum vulgare	GGAGATG	part of a light responsive element
GA-motif	Arabidopsis thaliana	ATAGATAA	part of a light responsive element
GATA-motif	Arabidopsis thaliana	GATAGGA	part of a light responsive element
G-Box	Triticum aestivum	TCCACATGGCA	cis-acting regulatory element involved in light responsiveness
GT1-motif	Avena sativa	GGTTAAT	light responsive element
GTGGC-motif	Arabidopsis thaliana	CATCGTGTGGC	part of a light responsive element
I-box	Triticum aestivum	AGATAAGG	part of a light responsive element
LTR	Hordeum vulgare	CCGAAA	cis-acting element involved in low-temperature responsiveness
MNF1	Zea mays	GTGCCC(A/T)(A/T)	light responsive element
rbcS-CMA7a	Zea mays	GGCGATAAGG	part of a light responsive element
Sp1	Oryza sativa	GGGCGG	light responsive element
TCT-motif	Arabidopsis thaliana	TCTTAC	part of a light responsive element
