# Supplementary material for: Genome-wide identification and evolutionary analyses of bZIP transcription factors in wheat and its relatives and expression profiles of anther development related TabZIP genes
Source: BMC Genomics. 2015 Nov 18;16:976. doi: 10.1186/s12864-015-2196-7 (PMC4652339; doi:10.1186/s12864-015-2196-7)
Supplement: Additional file 1: — Table S1. Nomenclature and chromosomal location of bZIP family genes in wheat, T.urartu, Ae.tauschii, barley and Brachypodium. Table S2. Orthologs and in-paralogs in bZIP family between each pair of wheat and its relatives. Table S3. Numbers of differentially expressed bZIP genes in five comparison groups. Table S4. Lists of differentially expressed bZIP genes in five comparison groups. Table S5. In-paralog pairs within 23 TabZIP proteins we studied. Table S6. Distribution of cis-acting elements in promoter regions of TabZIP genes. Table S7. Functions of cis-acting elements in promoter regions of TabZIP genes. Table S8. Wheat lines, growth conditions, and sampling timepoints for microarray data analysis. The sample features were represented by the wheat line name and a letter (A, B, E or F) followed by a number referring to the anther length when samples were taken. The letters ‘A’, ‘B’, ‘E’ and ‘F’ indicated the growth conditions of wheat lines. ‘A’: 10 °C with a 12 h-light/12 h-dark photoperiod; ‘B’: 10 °C with a 14 h-light/10 h-dark photoperiod; ‘E’: 20 °C with a 12 h-light/12 h-dark photoperiod; ‘F’: 20 °C with a 14 h-light/10 h-dark photoperiod. (ZIP 146 kb) [file 12864_2015_2196_MOESM1_ESM.zip › Additional file 1/Revised-Additional_file_2_Tab_S1_Nomenclature_and_chromosomal_location_of_bZIP_family_genes_in_Ta_Tu_Aet_Hv_and_Bd.xlsx]

## Sheet: Tu
Additional file 2 - Table S1. Nomenclature and chromosomal location of bZIP family genes in wheat, T.urartu, Ae.tauschii, barley and Brachypodium
bZIP_name	Annotate_name	Chr	Bin_name	Pseudo_start	Pseudo_end
TubZIP1	TRIUR3_05244	u	NNNNNNN	57692307	57694983
TubZIP2	TRIUR3_06726	1	1AL3-0.61-1.00	432973890	432975189
TubZIP3	TRIUR3_12792	3	3AL3-0.42-0.78	357914547	357915973
TubZIP4	TRIUR3_15490	4	C-4AL12-0.43	342507632	342508279
TubZIP5	TRIUR3_19194	u	NNNNNNN	173076921	173077815
TubZIP6	TRIUR3_19588	1	1AL3-0.61-1.00	421912514	421923432
TubZIP7	TRIUR3_21253	u	NNNNNNN	249999997	250004149
TubZIP8	TRIUR3_23318	u	NNNNNNN	269230766	269231141
TubZIP9	TRIUR3_23754	7	7AS8-0.45-0.59	151698882	151704604
TubZIP10	TRIUR3_24203	u	NNNNNNN	288461535	288464017
TubZIP11	TRIUR3_25578	u	NNNNNNN	365384611	365386104
TubZIP12	TRIUR3_25579	u	NNNNNNN	384615380	384617105
TubZIP13	TRIUR3_26781	5	5AL12-0.35-0.57	399394713	399396794
TubZIP14	TRIUR3_27679	6	6AL8-0.90-1.00	450356056	450360930
TubZIP15	TRIUR3_29638	3	3AL3-0.42-0.78	334804173	334810396
TubZIP16	TRIUR3_30050	4	4AL4-0.80-1.00	1108112922	1108114551
TubZIP17	TRIUR3_31111	u	NNNNNNN	423076918	423080459
TubZIP18	TRIUR3_33995	7	7AL1-0.39-0.71	456451100	456452606
TubZIP19	TRIUR3_00571	2	2AS5-0.78-1.00	61627670	61631269
TubZIP20	TRIUR3_02784	1	1AL3-0.61-1.00	444035266	444038319
TubZIP21	TRIUR3_09193	1	1AL3-0.61-1.00	410851138	410854082
TubZIP22	TRIUR3_15470	5	5AS3-0.75-0.98	52146491	52150720
TubZIP23	TRIUR3_18984	u	NNNNNNN	153846152	153852761
TubZIP24	TRIUR3_19435	u	NNNNNNN	192307690	192309713
TubZIP25	TRIUR3_24233	5	5AL17-0.78-0.87	706347918	706351960
TubZIP26	TRIUR3_06066	5	5AL12-0.35-0.57	452726351	452735601
TubZIP27	TRIUR3_06898	5	5AL10-0.57-0.78	538056972	538063220
TubZIP28	TRIUR3_08598	5	5AL12-0.35-0.57	381617501	381656085
TubZIP29	TRIUR3_09546	3	3AL3-0.42-0.78	381024921	381029655
TubZIP30	TRIUR3_12645	3	3AL3-0.42-0.78	365618005	365624681
TubZIP31	TRIUR3_14835	u	NNNNNNN	115384614	115392618
TubZIP32	TRIUR3_16094	4	C-4AL12-0.43	392283827	392286709
TubZIP33	TRIUR3_16941	3	3AL3-0.42-0.78	350211089	350214393
TubZIP34	TRIUR3_19937	5	5AL10-0.57-0.78	637609362	637612554
TubZIP35	TRIUR3_22435	5	5AL12-0.35-0.57	417171926	417173785
TubZIP36	TRIUR3_24613	6	6AS1-0.35-0.65	71108851	71115578
TubZIP37	TRIUR3_26547	5	5AS3-0.75-0.98	61627671	61635276
TubZIP38	TRIUR3_27908	7	C-7AS8-0.45	237622076	237626975
TubZIP39	TRIUR3_28255	3	3AS2-0.23-0.45	72689047	72691963
TubZIP40	TRIUR3_28368	2	C-2AL1-0.85	330261106	330265718
TubZIP41	TRIUR3_33475	7	7AS8-0.45-0.59	113774162	113778682
TubZIP42	TRIUR3_19907	3	3AL3-0.42-0.78	373321463	373323476
TubZIP43	TRIUR3_20118	u	NNNNNNN	230769228	230769897
TubZIP44	TRIUR3_26059	u	NNNNNNN	403846149	403849535
TubZIP45	TRIUR3_29751	7	7AL1-0.39-0.71	516047088	516052820
TubZIP46	TRIUR3_32634	7	C-7AS8-0.45	301620041	301621119
TubZIP47	TRIUR3_01653	u	NNNNNNN	19230769	19231388
TubZIP48	TRIUR3_11502	u	NNNNNNN	76923076	76925634
TubZIP49	TRIUR3_12850	u	NNNNNNN	96153845	96154432
TubZIP50	TRIUR3_17772	7	7AS8-0.45-0.59	170661242	170662388
TubZIP51	TRIUR3_18393	3	C-3AL3-0.42	284435404	284439532
TubZIP52	TRIUR3_21208	3	3AL3-0.42-0.78	342507631	342508275
TubZIP53	TRIUR3_23486	7	7AL18-0.90-1.00	696866740	696867501
TubZIP54	TRIUR3_15554	4	C-4AL12-0.43	367395730	367398812
TubZIP55	TRIUR3_18117	7	7AL1-0.39-0.71	471350097	471364258
TubZIP56	TRIUR3_18341	1	1AL3-0.61-1.00	399789762	399792954
TubZIP57	TRIUR3_21644	6	C-6AL4-0.55	284435404	284441855
TubZIP58	TRIUR3_31142	4	4AL4-0.80-1.00	1069003054	1069009768
TubZIP59	TRIUR3_33961	u	NNNNNNN	480769225	480769769
TubZIP60	TRIUR3_34165	5	5AL10-0.57-0.78	587833167	587836614
TubZIP61	TRIUR3_07158	3	3AS4-0.45-1.00	18962360	18962650
TubZIP62	TRIUR3_25965	7	7AL1-0.39-0.71	441552103	441554573
TubZIP63	TRIUR3_12877	4	4AL12-0.43-0.59	488280776	488283766
TubZIP64	TRIUR3_15472	5	5AS3-0.75-0.98	80590031	80597744
TubZIP65	TRIUR3_16287	7	C-7AS8-0.45	253621568	253626707
TubZIP66	TRIUR3_16337	5	5AL12-0.35-0.57	470503563	470505534
TubZIP67	TRIUR3_20880	4	4AL4-0.80-1.00	1029893187	1029894596
TubZIP68	TRIUR3_23538	2	C-2AL1-0.85	431393693	431397405
TubZIP69	TRIUR3_26152	5	5AL17-0.78-0.87	725310278	725313323
TubZIP70	TRIUR3_31242	7	C-7AS8-0.45	205623094	205627994
TubZIP71	TRIUR3_31416	5	5AL12-0.35-0.57	434949138	434953812
TubZIP72	TRIUR3_33804	7	7AL1-0.39-0.71	501148091	501149928
TubZIP73	TRIUR3_09814	3	3AS4-0.45-1.00	37924720	37930372
TubZIP74	TRIUR3_19638	u	NNNNNNN	211538459	211550150
TubZIP75	TRIUR3_18932	4	4AS1-0.20-0.63	199104782	199106986
TubZIP76	TRIUR3_25279	u	NNNNNNN	346153842	346155452
TubZIP77	TRIUR3_31678	7	C-7AS8-0.45	221622585	221623142
TubZIP78	TRIUR3_32789	u	NNNNNNN	461538456	461538959
TubZIP79	TRIUR3_01203	7	7AL16-0.86-0.90	641559855	641563262
TubZIP80	TRIUR3_01204	7	7AL16-0.86-0.90	657361822	657365296
TubZIP81	TRIUR3_29863	7	7AL1-0.39-0.71	486249094	486253275
TubZIP82	TRIUR3_34010	3	C-3AL3-0.42	241770094	241773945
TubZIP83	TRIUR3_06755	5	5AS3-0.75-0.98	71108851	71113642
TubZIP84	TRIUR3_08220	2	C-2AL1-0.85	380827399	380828637
TubZIP85	TRIUR3_10997	7	C-7AS8-0.45	269621059	269624895
TubZIP86	TRIUR3_13671	3	3AS2-0.23-0.45	88491013	88495630
TubZIP87	TRIUR3_17267	u	NNNNNNN	134615383	134616133
TubZIP88	TRIUR3_25122	u	NNNNNNN	326923073	326928605
TubZIP89	TRIUR3_26715	7	7AS8-0.45-0.59	132736522	132739889
TubZIP90	TRIUR3_27576	7	C-7AL1-0.39	385567991	385571533
TubZIP91	TRIUR3_12514	2	C-2AL1-0.85	532526279	532527035
TubZIP92	TRIUR3_29217	2	C-2AL1-0.85	481959986	481969038
TubZIP93	TRIUR3_32014	7	C-7AS8-0.45	285620550	285627409
TubZIP94	TRIUR3_32784	7	C-7AL1-0.39	406110548	406114916
TubZIP95	TRIUR3_03813	u	NNNNNNN	38461538	38462189
TubZIP96	TRIUR3_32446	u	NNNNNNN	442307687	442311465
TubZIP97	TRIUR3_05083	5	5AL12-0.35-0.57	363840288	363841170
TubZIP98	TRIUR3_24759	u	NNNNNNN	307692304	307692658
'u'means unknown chromosomal location.

## Sheet: Aet
Additional file 2 - Table S1. Nomenclature and chromosomal location of bZIP family genes in wheat, T.urartu, Ae.tauschii, barley and Brachypodium
bZIP_name	Annotate_name	Chr	Start_pos	End_pos
AetbZIP1	AEGTA04096	u	22732725	22733856
AetbZIP2	AEGTA04112	u	27277270	27279627
AetbZIP3	AEGTA07568	u	81811810	81813762
AetbZIP4	AEGTA08527	4	138915292	138915968
AetbZIP5	AEGTA11005	u	118168170	118169707
AetbZIP6	AEGTA13873	2	203142906	203143544
AetbZIP7	AEGTA14893	u	149979985	149980362
AetbZIP8	AEGTA14935	u	154524530	154526050
AetbZIP9	AEGTA17024	u	168158165	168160998
AetbZIP10	AEGTA19301	u	177247255	177248814
AetbZIP11	AEGTA21195	u	181791800	181794937
AetbZIP12	AEGTA24316	u	204514525	204515436
AetbZIP13	AEGTA25077	u	218148160	218150168
AetbZIP14	AEGTA28711	5	21468804	21473203
AetbZIP15	AEGTA31964	u	277227245	277228825
AetbZIP16	AEGTA32479	u	290860880	290862071
AetbZIP17	AEGTA43558	2	20280090	20283541
AetbZIP18	AEGTA43854	2	203159752	203163235
AetbZIP19	AEGTA09858	u	104534535	104543980
AetbZIP20	AEGTA10026	u	109079080	109082568
AetbZIP21	AEGTA06121	7	181696550	181698053
AetbZIP22	AEGTA06836	u	63633630	63635777
AetbZIP23	AEGTA07561	u	77267265	77271495
AetbZIP24	AEGTA09809	5	186558349	186562063
AetbZIP25	AEGTA25550	1	173512394	173515465
AetbZIP26	AEGTA03277	u	13643635	13652527
AetbZIP27	AEGTA05084	u	36366360	36370828
AetbZIP28	AEGTA05299	u	40910905	40916336
AetbZIP29	AEGTA06521	u	59089085	59093464
AetbZIP30	AEGTA09049	u	90900900	90905352
AetbZIP31	AEGTA09568	u	95445445	95450904
AetbZIP32	AEGTA09663	u	99989990	100007334
AetbZIP33	AEGTA12545	u	122712715	122718425
AetbZIP34	AEGTA13791	4	149506643	149514168
AetbZIP35	AEGTA14171	u	136346350	136351153
AetbZIP36	AEGTA16855	u	163613620	163615535
AetbZIP37	AEGTA17313	u	172702710	172710946
AetbZIP38	AEGTA24386	6	34338621	34344478
AetbZIP39	AEGTA25217	u	222692705	222699923
AetbZIP40	AEGTA29010	u	245415430	245419020
AetbZIP41	AEGTA30684	1	120820239	120825222
AetbZIP42	AEGTA31721	u	272682700	272686425
AetbZIP43	AEGTA44598	7	118889686	118894313
AetbZIP44	AEGTA31528	u	268138155	268140471
AetbZIP45	AEGTA32267	4	21717773	21722661
AetbZIP46	AEGTA07298	u	68178175	68179480
AetbZIP47	AEGTA08202	7	191700147	191701069
AetbZIP48	AEGTA16738	u	159069075	159069662
AetbZIP49	AEGTA17323	7	191544912	191548292
AetbZIP50	AEGTA17324	7	191554324	191554890
AetbZIP51	AEGTA29696	u	249959975	249960775
AetbZIP52	AEGTA01937	u	4554545	4557885
AetbZIP53	AEGTA03539	u	18188180	18203091
AetbZIP54	AEGTA06385	u	49999995	50004712
AetbZIP55	AEGTA07803	1	188954842	188958423
AetbZIP56	AEGTA14728	5	191780589	191783221
AetbZIP57	AEGTA21880	u	190880890	190881513
AetbZIP58	AEGTA24160	u	199969980	199973043
AetbZIP59	AEGTA32205	u	286316335	286319158
AetbZIP60	AEGTA05429	u	45455450	45457005
AetbZIP61	AEGTA24404	u	213603615	213605547
AetbZIP62	AEGTA08606	u	86356355	86362814
AetbZIP63	AEGTA13434	u	131801805	131804391
AetbZIP64	AEGTA21336	u	186336345	186339784
AetbZIP65	AEGTA25789	u	227237250	227239228
AetbZIP66	AEGTA31774	2	25498185	25502824
AetbZIP67	AEGTA32059	7	67293520	67294616
AetbZIP68	AEGTA32183	u	281771790	281775072
AetbZIP69	AEGTA32611	5	151225098	151228343
AetbZIP70	AEGTA33214	4	133631404	133632798
AetbZIP71	AEGTA14396	u	140890895	140892323
AetbZIP72	AEGTA26495	u	236326340	236328474
AetbZIP73	AEGTA10653	4	7889646	7891057
AetbZIP74	AEGTA19949	3	50240231	50242995
AetbZIP75	AEGTA09881	4	53594441	53596650
AetbZIP76	AEGTA02062	5	4313856	4314524
AetbZIP77	AEGTA02535	7	118435069	118435623
AetbZIP78	AEGTA02634	u	9099090	9099855
AetbZIP79	AEGTA04741	u	31821815	31822336
AetbZIP80	AEGTA06432	u	54544540	54545043
AetbZIP81	AEGTA28468	6	51922462	51922992
AetbZIP82	AEGTA30589	u	254504520	254505011
AetbZIP83	AEGTA23903	u	195425435	195426534
AetbZIP84	AEGTA24328	u	209059070	209063626
AetbZIP85	AEGTA31502	u	263593610	263595880
AetbZIP86	AEGTA03718	2	202019774	202020839
AetbZIP87	AEGTA03719	2	202113063	202114339
AetbZIP88	AEGTA07536	u	72722720	72728166
AetbZIP89	AEGTA10955	u	113623625	113628401
AetbZIP90	AEGTA26068	u	231781795	231782750
AetbZIP91	AEGTA30679	u	259049065	259054186
AetbZIP92	AEGTA32716	u	295405425	295409764
AetbZIP93	AEGTA00822	u	10000	17272
AetbZIP94	AEGTA27883	u	240870885	240873194
AetbZIP95	AEGTA12975	u	127257260	127257784
AetbZIP96	AEGTA14757	u	145435440	145436325
'u'means unknown chromosomal location.

## Sheet: Hv
Additional file 2 - Table S1. Nomenclature and chromosomal location of bZIP family genes in wheat, T.urartu, Ae.tauschii, barley and Brachypodium
bZIP_name	Annotate_name	Chr	Start_pos	End_pos
HvbZIP1	MLOC_2245.1	u	324019833	324020133
HvbZIP2	MLOC_4554.1	5	285128080	285129022
HvbZIP3	MLOC_5655.1	3	461934720	461935362
HvbZIP4	MLOC_6062.2	u	444026349	444027018
HvbZIP5	MLOC_6534.2	1	389364960	389365956
HvbZIP6	MLOC_6711.2	1	452947200	452948418
HvbZIP7	MLOC_9973.1	u	540030429	540031659
HvbZIP8	MLOC_10399.1	u	264017298	264017694
HvbZIP9	MLOC_10725.1	4	523426320	523426986
HvbZIP10	MLOC_12585.1	u	276017694	276018390
HvbZIP11	MLOC_13375.1	3	452986880	452988878
HvbZIP12	MLOC_14243.1	7	594014560	594015043
HvbZIP13	MLOC_14596.3	7	163270800	163272153
HvbZIP14	MLOC_15674.1	2	48449280	48449679
HvbZIP15	MLOC_20530.1	u	288018390	288018543
HvbZIP16	MLOC_22013.1	u	300018543	300019248
HvbZIP17	MLOC_22121.1	u	312019248	312019833
HvbZIP18	MLOC_22590.1	5	200080200	200081325
HvbZIP19	MLOC_35549.1	u	336020133	336020313
HvbZIP20	MLOC_37851.1	u	348020313	348021279
HvbZIP21	MLOC_38843.1	5	505380600	505381035
HvbZIP22	MLOC_39203.1	u	360021279	360022002
HvbZIP23	MLOC_51623.1	5	463350800	463352324
HvbZIP24	MLOC_51930.1	u	372022002	372022479
HvbZIP25	MLOC_52112.2	u	384022479	384023040
HvbZIP26	MLOC_52125.1	1	167254920	167255379
HvbZIP27	MLOC_53580.1	6	504258400	504259474
HvbZIP28	MLOC_53694.1	u	396023040	396023796
HvbZIP29	MLOC_56082.1	u	408023796	408024264
HvbZIP30	MLOC_56892.5	u	420024264	420024612
HvbZIP31	MLOC_58027.4	7	570333040	570333865
HvbZIP32	MLOC_58500.1	u	432024612	432026349
HvbZIP33	MLOC_58529.3	4	444254800	444256015
HvbZIP34	MLOC_58614.2	6	164499640	164501023
HvbZIP35	MLOC_60135.1	4	525561600	525562218
HvbZIP36	MLOC_60894.1	5	9193360	9194143
HvbZIP37	MLOC_61530.3	2	603659280	603660552
HvbZIP38	MLOC_62430.1	u	456027018	456027609
HvbZIP39	MLOC_63213.1	u	468027609	468027846
HvbZIP40	MLOC_63436.1	6	46951360	46951879
HvbZIP41	MLOC_64008.1	4	322335520	322336525
HvbZIP42	MLOC_66252.1	3	438106880	438107681
HvbZIP43	MLOC_68749.1	6	153164800	153165355
HvbZIP44	MLOC_70302.1	4	292699520	292700027
HvbZIP45	MLOC_71104.2	u	480027846	480028311
HvbZIP46	MLOC_71198.1	4	317231680	317232652
HvbZIP47	MLOC_71642.4	7	591205960	591206371
HvbZIP48	MLOC_72368.4	u	492028311	492029235
HvbZIP49	MLOC_72831.1	u	504029235	504029907
HvbZIP50	MLOC_73626.1	2	605939640	605940183
HvbZIP51	MLOC_79088.2	u	516029907	516030165
HvbZIP52	MLOC_79685.1	u	528030165	528030429
HvbZIP53	MLOC_81003.8	5	62796080	62796989
HvbZIP54	AK252400.1	5	309242360	309243767
HvbZIP55	AK354277	u	12000000	12000939
HvbZIP56	AK354735	u	24000939	24001539
HvbZIP57	AK356433	5	460149120	460150257
HvbZIP58	AK357239	3	252647520	252648516
HvbZIP59	AK359391	3	227823960	227824956
HvbZIP60	AK359622	u	36001539	36002148
HvbZIP61	AK359835	u	48002148	48003207
HvbZIP62	AK360603	5	519376480	519377485
HvbZIP63	AK361423	4	265751840	265752500
HvbZIP64	AK361769	u	60003207	60004140
HvbZIP65	AK361858	6	49311080	49312064
HvbZIP66	AK362009	1	191973080	191975603
HvbZIP67	AK362628	1	359433840	359435781
HvbZIP68	AK362949	u	72004140	72004992
HvbZIP69	AK362993	3	455108520	455109948
HvbZIP70	AK363300	u	84004992	84005226
HvbZIP71	AK363330	7	77874480	77875479
HvbZIP72	AK363931	2	34614600	34615611
HvbZIP73	AK364210	6	100413960	100414464
HvbZIP74	AK364215	5	492263880	492266484
HvbZIP75	AK364841	6	30202680	30203664
HvbZIP76	AK365526	u	96005226	96005697
HvbZIP77	AK365578	u	108005697	108006648
HvbZIP78	AK366330	5	178995240	178996323
HvbZIP79	AK366398	3	486616920	486618618
HvbZIP80	AK366562	5	28640280	28641444
HvbZIP81	AK366660	5	436114200	436115604
HvbZIP82	AK366826	u	120006648	120007791
HvbZIP83	AK366888	2	481829280	481830450
HvbZIP84	AK368005	3	516402960	516403698
HvbZIP85	AK368116	1	415096200	415096932
HvbZIP86	AK368410	7	584284280	584285033
HvbZIP87	AK368742	4	154673880	154674927
HvbZIP88	AK369285	u	132007791	132008859
HvbZIP89	AK369418	2	273258800	273259943
HvbZIP90	AK369957	u	144008859	144009741
HvbZIP91	AK370195	1	404594640	404596092
HvbZIP92	AK370288	4	67299760	67301374
HvbZIP93	AK371351	u	156009741	156010842
HvbZIP94	AK371968	u	168010842	168011520
HvbZIP95	AK372580	3	486616920	486618117
HvbZIP96	AK372616	u	180011520	180012489
HvbZIP97	AK373425	u	192012489	192013050
HvbZIP98	AK373571	5	421230480	421231581
HvbZIP99	AK373766	u	204013050	204014247
HvbZIP100	AK373881	7	584834840	584835140
HvbZIP101	AK373919	u	216014247	216015327
HvbZIP102	AK374525	7	239323720	239325136
HvbZIP103	AK374900	2	45779560	45780667
HvbZIP104	AK375651	5	438661160	438662738
HvbZIP105	AK375694	u	228015327	228015813
HvbZIP106	AK375815	u	240015813	240016200
HvbZIP107	AK376677	u	252016200	252017298
'u'means unknown chromosomal location.

## Sheet: Bd
Additional file 2 - Table S1. Nomenclature and chromosomal location of bZIP family genes in wheat, T.urartu, Ae.tauschii, barley and Brachypodium
bZIP_name	Annotate_name	Chr	Start_pos	End_pos
BdbZIP1	Bradi1g04510.1	1	3027649	3030843
BdbZIP2	Bradi1g05480.1	1	3718882	3723615
BdbZIP3	Bradi1g07310.1	1	5138398	5138973
BdbZIP4	Bradi1g12620.1	1	9497384	9497890
BdbZIP5	Bradi1g13910.1	1	10775061	10780701
BdbZIP6	Bradi1g17210.1	1	13798686	13802930
BdbZIP7	Bradi1g17700.1	1	14275458	14280913
BdbZIP8	Bradi1g19700.1	1	15771044	15780612
BdbZIP9	Bradi1g29920.1	1	25408086	25411112
BdbZIP10	Bradi1g30140.1	1	25546820	25549746
BdbZIP11	Bradi1g30750.1	1	26113389	26118403
BdbZIP12	Bradi1g31700.1	1	27161382	27164217
BdbZIP13	Bradi1g31700.2	1	27161382	27164217
BdbZIP14	Bradi1g35550.1	1	31095647	31096311
BdbZIP15	Bradi1g35790.1	1	31373776	31376534
BdbZIP16	Bradi1g36750.1	1	32421876	32423425
BdbZIP17	Bradi1g43660.1	1	41467845	41472473
BdbZIP18	Bradi1g43900.1	1	41768905	41771421
BdbZIP19	Bradi1g46060.1	1	44341055	44348362
BdbZIP20	Bradi1g54180.1	1	52574019	52579115
BdbZIP21	Bradi1g54180.2	1	52574019	52579115
BdbZIP22	Bradi1g55450.1	1	53892906	53896870
BdbZIP23	Bradi1g63170.1	1	62379659	62383634
BdbZIP24	Bradi1g63840.1	1	63090295	63093451
BdbZIP25	Bradi1g64060.1	1	63261797	63266448
BdbZIP26	Bradi1g64060.2	1	63262447	63266448
BdbZIP27	Bradi1g64550.1	1	63729973	63730588
BdbZIP28	Bradi1g68560.1	1	67117639	67124037
BdbZIP29	Bradi1g68560.2	1	67117639	67124207
BdbZIP30	Bradi1g68560.3	1	67117639	67124647
BdbZIP31	Bradi1g76690.1	1	73174527	73176830
BdbZIP32	Bradi2g04590.1	2	3198561	3199990
BdbZIP33	Bradi2g06790.1	2	5199168	5200866
BdbZIP34	Bradi2g10830.1	2	9048037	9053559
BdbZIP35	Bradi2g15940.1	2	14078936	14084078
BdbZIP36	Bradi2g21200.1	2	18595360	18598135
BdbZIP37	Bradi2g21380.1	2	18754986	18756835
BdbZIP38	Bradi2g21820.1	2	19173454	19176099
BdbZIP39	Bradi2g23890.1	2	21649264	21654211
BdbZIP40	Bradi2g23890.2	2	21649234	21654211
BdbZIP41	Bradi2g24120.1	2	21981310	21984749
BdbZIP42	Bradi2g24120.2	2	21981310	21984976
BdbZIP43	Bradi2g25400.1	2	23426305	23429795
BdbZIP44	Bradi2g38380.1	2	38691853	38693237
BdbZIP45	Bradi2g40580.1	2	40859127	40859507
BdbZIP46	Bradi2g45570.1	2	45971262	45976880
BdbZIP47	Bradi2g50220.1	2	50160740	50163812
BdbZIP48	Bradi2g50220.2	2	50160740	50163812
BdbZIP49	Bradi2g52590.1	2	51927312	51928125
BdbZIP50	Bradi2g52860.1	2	52116507	52122329
BdbZIP51	Bradi2g53060.1	2	52281872	52285991
BdbZIP52	Bradi2g55550.1	2	54161519	54163078
BdbZIP53	Bradi2g55570.1	2	54170494	54176202
BdbZIP54	Bradi2g56080.1	2	54497451	54506707
BdbZIP55	Bradi2g56080.2	2	54503875	54506707
BdbZIP56	Bradi2g56080.3	2	54505831	54506707
BdbZIP57	Bradi3g00300.1	3	93061	94218
BdbZIP58	Bradi3g02730.1	3	1672435	1677861
BdbZIP59	Bradi3g02730.2	3	1672435	1677861
BdbZIP60	Bradi3g02730.3	3	1672435	1677861
BdbZIP61	Bradi3g02730.4	3	1672435	1677861
BdbZIP62	Bradi3g02980.1	3	1901143	1902072
BdbZIP63	Bradi3g05580.1	3	3939830	3941151
BdbZIP64	Bradi3g06160.1	3	4438924	4444696
BdbZIP65	Bradi3g06670.1	3	4862848	4863464
BdbZIP66	Bradi3g07030.1	3	5212213	5216012
BdbZIP67	Bradi3g07540.1	3	5705191	5707940
BdbZIP68	Bradi3g09340.1	3	7459853	7462181
BdbZIP69	Bradi3g15590.1	3	13851942	13853895
BdbZIP70	Bradi3g22040.1	3	21143026	21145398
BdbZIP71	Bradi3g25360.1	3	25032355	25033025
BdbZIP72	Bradi3g28970.1	3	30755027	30762078
BdbZIP73	Bradi3g31890.1	3	34118752	34120817
BdbZIP74	Bradi3g38200.1	3	40739538	40744954
BdbZIP75	Bradi3g38200.2	3	40743745	40744954
BdbZIP76	Bradi3g38840.1	3	41303635	41304341
BdbZIP77	Bradi3g41820.1	3	43632222	43635160
BdbZIP78	Bradi3g41980.1	3	43755511	43759060
BdbZIP79	Bradi3g45170.1	3	47114542	47119299
BdbZIP80	Bradi3g56290.1	3	56234882	56235578
BdbZIP81	Bradi3g57960.1	3	57578254	57582475
BdbZIP82	Bradi3g57960.2	3	57578254	57582475
BdbZIP83	Bradi3g60870.1	3	59661881	59662620
BdbZIP84	Bradi4g00810.1	4	415064	415796
BdbZIP85	Bradi4g02570.1	4	1833350	1838480
BdbZIP86	Bradi4g04720.1	4	3875691	3877130
BdbZIP87	Bradi4g22130.1	4	26176810	26180896
BdbZIP88	Bradi4g24940.1	4	30132430	30138551
BdbZIP89	Bradi4g24940.2	4	30132430	30138551
BdbZIP90	Bradi4g24940.3	4	30132430	30138551
BdbZIP91	Bradi4g24940.4	4	30132430	30138551
BdbZIP92	Bradi4g26670.1	4	31762448	31767303
BdbZIP93	Bradi4g26670.2	4	31762722	31767303
BdbZIP94	Bradi4g26670.3	4	31762715	31767303
BdbZIP95	Bradi4g27100.1	4	32144473	32152246
BdbZIP96	Bradi4g27720.1	4	32892174	32894374
BdbZIP97	Bradi4g32090.1	4	37815661	37819266
BdbZIP98	Bradi4g32920.1	4	38717368	38718119
BdbZIP99	Bradi4g33740.1	4	39416189	39422856
BdbZIP100	Bradi4g35240.1	4	40688906	40694073
BdbZIP101	Bradi4g35370.1	4	40806491	40809376
BdbZIP102	Bradi4g39630.1	4	44284132	44289289
BdbZIP103	Bradi4g40540.1	4	44919143	44922490
BdbZIP104	Bradi4g41890.1	4	45837348	45840741
BdbZIP105	Bradi4g42120.1	4	46188160	46189982
BdbZIP106	Bradi4g43850.1	4	47446799	47450282
BdbZIP107	Bradi4g43850.2	4	47446799	47450282
BdbZIP108	Bradi5g14500.1	5	17873779	17876984
BdbZIP109	Bradi5g23340.1	5	25312831	25315109
BdbZIP110	Bradi1g17335.1	1	13859363	13861306
BdbZIP111	Bradi1g17335.2	1	13859363	13861306
BdbZIP112	Bradi1g19702.1	1	15777919	15780633
BdbZIP113	Bradi2g21197.1	2	18595360	18596061
BdbZIP114	Bradi2g45567.1	2	45971262	45974197
BdbZIP115	Bradi2g55567.2	2	54170494	54176864
BdbZIP116	Bradi2g55567.3	2	54170494	54176864
BdbZIP117	Bradi2g55567.4	2	54170494	54176864
BdbZIP118	Bradi2g55567.5	2	54170494	54176864
BdbZIP119	Bradi2g55567.6	2	54170494	54176864
BdbZIP120	Bradi2g55567.7	2	54170494	54176864
BdbZIP121	Bradi2g55567.8	2	54170494	54176864
BdbZIP122	Bradi2g56096.1	2	54504165	54506707
BdbZIP123	Bradi2g56096.2	2	54504165	54506707
BdbZIP124	Bradi3g05577.1	3	3938297	3941300
BdbZIP125	Bradi3g41817.2	3	43632626	43635160
BdbZIP126	Bradi3g41817.3	3	43632626	43635160
BdbZIP127	Bradi4g24937.1	4	30132694	30137170
BdbZIP128	Bradi4g36587.1	4	41762220	41762920
BdbZIP129	Bradi5g14497.1	5	17873779	17876984

## Sheet: Ta
Additional file 2 - Table S1. Nomenclature and chromosomal location of bZIP family genes in wheat, T.urartu, Ae.tauschii, barley and Brachypodium
bZIP_name	Annotate_name	Chr
TabZIP1	Traes_1AS_412B31FC1.1	1AS
TabZIP2	Traes_1AS_94B6230FB.1	1AS
TabZIP3	Traes_1AS_94B6230FB1.1	1AS
TabZIP4	Traes_1AL_00A8A2030.2	1AL
TabZIP5	Traes_1AL_1FFBFB058.1	1AL
TabZIP6	Traes_1AL_2AC682D6D.1	1AL
TabZIP7	Traes_1AL_3B659AABA.1	1AL
TabZIP8	Traes_1AL_F18EC96DF.1	1AL
TabZIP9	Traes_2AS_3A8C0BD60.1	2AS
TabZIP10	Traes_2AS_3B7BE6FDC.2	2AS
TabZIP11	Traes_2AS_6EA1E372F.1	2AS
TabZIP12	Traes_2AS_B1B372658.2	2AS
TabZIP13	Traes_2AL_14B1B159F.2	2AL
TabZIP14	Traes_2AL_3D7807781.1	2AL
TabZIP15	Traes_2AL_723E42163.2	2AL
TabZIP16	Traes_2AL_BD0C7A9A5.1	2AL
TabZIP17	Traes_2AL_FA1957F59.1	2AL
TabZIP18	Traes_3AS_6AE36A662.1	3AS
TabZIP19	Traes_3AL_5490CF370.1	3AL
TabZIP20	Traes_3AL_58F294736.2	3AL
TabZIP21	Traes_3AL_5EBB7439B.1	3AL
TabZIP22	Traes_3AL_C5E13251D.1	3AL
TabZIP23	Traes_3AL_FC5523394.2	3AL
TabZIP24	Traes_4AS_1A68F2C29.2	4AS
TabZIP25	Traes_4AS_45B416B25.1	4AS
TabZIP26	Traes_4AS_6EDD5ACF7.2	4AS
TabZIP27	Traes_4AS_F9C171219.1	4AS
TabZIP28	Traes_4AL_273ACCFFD.1	4AL
TabZIP29	Traes_4AL_5E7F93445.2	4AL
TabZIP30	Traes_4AL_792F1D482.1	4AL
TabZIP31	Traes_5AS_2F996234C.1	5AS
TabZIP32	Traes_5AS_3A85F1C2C.3	5AS
TabZIP33	Traes_5AS_6F02C9967.1	5AS
TabZIP34	Traes_5AL_04D3E97F0.1	5AL
TabZIP35	Traes_5AL_09C375647.1	5AL
TabZIP36	Traes_5AL_0C11447DF.2	5AL
TabZIP37	Traes_5AL_39649C38E.1	5AL
TabZIP38	Traes_5AL_538EC4C86.1	5AL
TabZIP39	Traes_5AL_69590B897.1	5AL
TabZIP40	Traes_5AL_79E6A58E6.1	5AL
TabZIP41	Traes_5AL_9BC38814C.1	5AL
TabZIP42	Traes_5AL_CB0F2D278.1	5AL
TabZIP43	Traes_5AL_D9A4DFF71.1	5AL
TabZIP44	Traes_5AL_F013240B3.1	5AL
TabZIP45	Traes_6AS_9916DDE4D.2	6AS
TabZIP46	Traes_6AS_AFF47E71C.2	6AS
TabZIP47	Traes_6AS_F1CEB89EE.2	6AS
TabZIP48	Traes_6AS_FDF16F4EA.1	6AS
TabZIP49	Traes_6AL_46B659A23.2	6AL
TabZIP50	Traes_6AL_E0ED0DE45.1	6AL
TabZIP51	Traes_6AL_E8CD2C02B.1	6AL
TabZIP52	Traes_7AS_FDD164762.2	7AS
TabZIP53	Traes_7AL_25850F96F.1	7AL
TabZIP54	Traes_7AL_3ED7A9663.1	7AL
TabZIP55	Traes_7AL_A8CAE984E.1	7AL
TabZIP56	Traes_7AL_C7CF7087B.2	7AL
TabZIP57	Traes_7AL_D89BDD619.1	7AL
TabZIP58	Traes_7AL_DD8261917.1	7AL
TabZIP59	Traes_1BS_A44C97E0F.1	1BS
TabZIP60	Traes_1BS_A44C97E0F1.1	1BS
TabZIP61	Traes_1BS_E3FCA98E3.2	1BS
TabZIP62	Traes_1BL_1A885E733.1	1BL
TabZIP63	Traes_1BL_B03720C3B.2	1BL
TabZIP64	Traes_1BL_C5FEAF06E.1	1BL
TabZIP65	Traes_1BL_DE2CF9613.1	1BL
TabZIP66	Traes_2BS_169BEF991.2	2BS
TabZIP67	Traes_2BS_1B0F27580.2	2BS
TabZIP68	Traes_2BS_84FB90D88.1	2BS
TabZIP69	Traes_2BS_8D66D6B82.1	2BS
TabZIP70	Traes_2BS_C9A338257.1	2BS
TabZIP71	Traes_2BL_245DDBC7B.2	2BL
TabZIP72	Traes_2BL_5CA3D3163.1	2BL
TabZIP73	Traes_2BL_709E67A02.1	2BL
TabZIP74	Traes_2BL_94E5996F7.1	2BL
TabZIP75	Traes_2BL_9528AAD7C.2	2BL
TabZIP76	Traes_2BL_D0D6F6846.1	2BL
TabZIP77	Traes_3B_1F253F060.1	3B
TabZIP78	Traes_3B_302AD07C6.1	3B
TabZIP79	Traes_3B_34C2CD876.2	3B
TabZIP80	Traes_3B_3A8224218.2	3B
TabZIP81	Traes_3B_54638B20B.1	3B
TabZIP82	Traes_3B_5CABEBCE5.2	3B
TabZIP83	Traes_3B_5D3F7382A.1	3B
TabZIP84	Traes_3B_6B26CF136.1	3B
TabZIP85	Traes_3B_76517628D.3	3B
TabZIP86	Traes_3B_A796206A0.2	3B
TabZIP87	Traes_3B_B18AAE085.1	3B
TabZIP88	Traes_4BS_B7A8F8CD8.1	4BS
TabZIP89	Traes_4BS_ED206A2BB.1	4BS
TabZIP90	Traes_4BL_4C9A415F3.1	4BL
TabZIP91	Traes_4BL_7E2E98E50.2	4BL
TabZIP92	Traes_4BL_80683C0B9.1	4BL
TabZIP93	Traes_4BL_9422485B3.2	4BL
TabZIP94	Traes_4BL_DAFEC95DD.1	4BL
TabZIP95	Traes_5BS_A5532B750.1	5BS
TabZIP96	Traes_5BS_B2CD001D1.2	5BS
TabZIP97	Traes_5BS_FC54F9BEA.1	5BS
TabZIP98	Traes_5BS_FF44610EF.1	5BS
TabZIP99	Traes_5BS_FF44610EF1.1	5BS
TabZIP100	Traes_5BL_4700CC358.1	5BL
TabZIP101	Traes_5BL_4DD00FF4B.1	5BL
TabZIP102	Traes_5BL_573ABF1D7.1	5BL
TabZIP103	Traes_5BL_590247549.1	5BL
TabZIP104	Traes_5BL_6C613A3D9.1	5BL
TabZIP105	Traes_5BL_A4B8421A7.1	5BL
TabZIP106	Traes_5BL_A5532B750.1	5BL
TabZIP107	Traes_5BL_A85CEE3C1.1	5BL
TabZIP108	Traes_5BL_BBFA6D506.1	5BL
TabZIP109	Traes_5BL_C08428870.1	5BL
TabZIP110	Traes_5BL_C559EFC8A.1	5BL
TabZIP111	Traes_5BL_DE53199D3.3	5BL
TabZIP112	Traes_5BL_F3018E8CA.1	5BL
TabZIP113	Traes_5BL_F367A99A7.1	5BL
TabZIP114	Traes_5BL_FB4EDEA83.2	5BL
TabZIP115	Traes_6BS_05264DAEA.2	6BS
TabZIP116	Traes_6BS_65CDD608F.2	6BS
TabZIP117	Traes_6BS_993CBD840.1	6BS
TabZIP118	Traes_7BS_7B68879A9.2	7BS
TabZIP119	Traes_7BL_07CC0B6EF.1	7BL
TabZIP120	Traes_7BL_096916DC5.1	7BL
TabZIP121	Traes_7BL_625F55A12.1	7BL
TabZIP122	Traes_1DS_0CFC1995D.2	1DS
TabZIP123	Traes_1DS_62FDD3493.1	1DS
TabZIP124	Traes_1DS_62FDD34931.1	1DS
TabZIP125	Traes_1DL_23D036A85.1	1DL
TabZIP126	Traes_1DL_AFDF3B024.1	1DL
TabZIP127	Traes_1DL_D9BA83221.2	1DL
TabZIP128	Traes_1DL_DA67871B9.1	1DL
TabZIP129	Traes_2DS_5FA136FBB.1	2DS
TabZIP130	Traes_2DS_93EAEC654.2	2DS
TabZIP131	Traes_2DS_96B438D92.1	2DS
TabZIP132	Traes_2DS_D0563916C.1	2DS
TabZIP133	Traes_2DL_1F0CDB1CE.1	2DL
TabZIP134	Traes_2DL_1F0CDB1CE1.1	2DL
TabZIP135	Traes_2DL_5610BA574.1	2DL
TabZIP136	Traes_2DL_C4C47B5B8.2	2DL
TabZIP137	Traes_3DS_BB7306A01.1	3DS
TabZIP138	Traes_3DL_20ED2EA4C.1	3DL
TabZIP139	Traes_3DL_4A4D552B2.1	3DL
TabZIP140	Traes_3DL_A71427183.1	3DL
TabZIP141	Traes_3DL_E21790878.1	3DL
TabZIP142	Traes_4DS_0521C8ABF.1	4DS
TabZIP143	Traes_4DS_FAFED0328.2	4DS
TabZIP144	Traes_4DS_FE97492F2.1	4DS
TabZIP145	Traes_4DL_19DC0CA31.1	4DL
TabZIP146	Traes_4DL_68CF63D19.1	4DL
TabZIP147	Traes_4DL_73DC40D7B.1	4DL
TabZIP148	Traes_4DL_F38ED7FB6.1	4DL
TabZIP149	Traes_5DS_011851EE7.1	5DS
TabZIP150	Traes_5DS_4F7973584.1	5DS
TabZIP151	Traes_5DS_6E33F5034.1	5DS
TabZIP152	Traes_5DS_D9F07E10B.1	5DS
TabZIP153	Traes_5DL_1950C1FC2.2	5DL
TabZIP154	Traes_5DL_230E818AD.2	5DL
TabZIP155	Traes_5DL_591F8EFBD.1	5DL
TabZIP156	Traes_5DL_67A38E9B7.1	5DL
TabZIP157	Traes_5DL_707B01335.1	5DL
TabZIP158	Traes_5DL_73CE92096.2	5DL
TabZIP159	Traes_5DL_743B870D9.1	5DL
TabZIP160	Traes_5DL_75AEE92BB.1	5DL
TabZIP161	Traes_5DL_841444545.1	5DL
TabZIP162	Traes_5DL_895AA6D35.1	5DL
TabZIP163	Traes_5DL_9935B1BF4.2	5DL
TabZIP164	Traes_5DL_A528A05A3.1	5DL
TabZIP165	Traes_5DL_C794C1EEA.3	5DL
TabZIP166	Traes_5DL_D30ADBFDE.1	5DL
TabZIP167	Traes_6DS_273430303.2	6DS
TabZIP168	Traes_6DS_F8DFD036F.2	6DS
TabZIP169	Traes_6DS_FD90D1145.2	6DS
TabZIP170	Traes_6DL_77ACE1279.2	6DL
TabZIP171	Traes_6DL_F7015CE89.2	6DL
TabZIP172	Traes_7DS_3463CAE33.1	7DS
TabZIP173	Traes_7DS_47B5A7FFF.1	7DS
TabZIP174	Traes_7DS_C6A3C10A6.1	7DS
TabZIP175	Traes_7DS_E5A18AAA4.1	7DS
TabZIP176	Traes_7DL_3CE000E38.1	7DL
TabZIP177	Traes_7DL_67C4287B2.2	7DL
TabZIP178	Traes_7DL_68B814464.1	7DL
TabZIP179	Traes_7DL_70D4FDB2A.1	7DL
TabZIP180	Traes_7DL_7DDA16622.3	7DL
TabZIP181	Traes_7DL_C343BA649.2	7DL
TabZIP182	Traes_7DL_EECCC4DBF.1	7DL
TaOBF1a	-	-
WABI5	-	5A or 5B or 5D
TaABP1	-	-
TaABI5	-	-
TaABL1	-	-
