# Supplementary material for: Genome-wide identification and evolutionary analyses of bZIP transcription factors in wheat and its relatives and expression profiles of anther development related TabZIP genes
Source: BMC Genomics. 2015 Nov 18;16:976. doi: 10.1186/s12864-015-2196-7 (PMC4652339; doi:10.1186/s12864-015-2196-7)
Supplement: Additional file 1: — Table S1. Nomenclature and chromosomal location of bZIP family genes in wheat, T.urartu, Ae.tauschii, barley and Brachypodium. Table S2. Orthologs and in-paralogs in bZIP family between each pair of wheat and its relatives. Table S3. Numbers of differentially expressed bZIP genes in five comparison groups. Table S4. Lists of differentially expressed bZIP genes in five comparison groups. Table S5. In-paralog pairs within 23 TabZIP proteins we studied. Table S6. Distribution of cis-acting elements in promoter regions of TabZIP genes. Table S7. Functions of cis-acting elements in promoter regions of TabZIP genes. Table S8. Wheat lines, growth conditions, and sampling timepoints for microarray data analysis. The sample features were represented by the wheat line name and a letter (A, B, E or F) followed by a number referring to the anther length when samples were taken. The letters ‘A’, ‘B’, ‘E’ and ‘F’ indicated the growth conditions of wheat lines. ‘A’: 10 °C with a 12 h-light/12 h-dark photoperiod; ‘B’: 10 °C with a 14 h-light/10 h-dark photoperiod; ‘E’: 20 °C with a 12 h-light/12 h-dark photoperiod; ‘F’: 20 °C with a 14 h-light/10 h-dark photoperiod. (ZIP 146 kb) [file 12864_2015_2196_MOESM1_ESM.zip › Additional file 1/Revised-Additional_file_2_Tab_S5_Lists_of_differentially_expressed_bZIP_genes_in_five_comparison_groups.xls]

## Sheet: 366AB-366EF
Additional file 2 - Table S5. Lists of differentially expressed bZIP genes in five comparison groups
ID	statistic	p.value(<0.05)	adj..p.value(<0.05)	EST	Gene	Transcirpt	TabZIP	UP/DOWN
Ta.161.1.S1_at	6.4831	1.33428e-06	0.00120262	M28704.1	Traes_6BS_05264DAEA	Traes_6BS_05264DAEA.2	TabZIP115	UP
Ta.14467.3.S1_a_at	5.24599	2.59217e-05	0.00615791	CA640549	Traes_7DL_3CE000E38	Traes_7DL_3CE000E38.1	TabZIP176	UP
TaAffx.132154.1.S1_at	4.04868	0.000503883	0.0258435	CK208293	Traes_4DL_F38ED7FB6	Traes_4DL_F38ED7FB6.1	TabZIP148	UP
Ta.18988.1.S1_at	3.85341	0.000816743	0.0320886	CA645161	Traes_5BL_F367A99A7	Traes_5BL_F367A99A7.1	TabZIP113	UP

## Sheet: 366A-411A
Additional file 2 - Table S5. Lists of differentially expressed bZIP genes in five comparison groups
ID	statistic	p.value(<0.05)	adj..p.value(<0.05)	EST	Gene	Transcirpt	TabZIP	UP/DOWN
TaAffx.24695.1.S1_at	-10.0795	3.35263e-07	1.41691e-05	CA714149	Traes_6DS_273430303	Traes_6DS_273430303.2	TabZIP167	DOWN
Ta.24806.2.S1_a_at	-8.264	2.73422e-06	5.41456e-05	BQ171259	Traes_1BS_A44C97E0F	Traes_1BS_A44C97E0F.1	TabZIP59	DOWN
TaAffx.15974.1.S1_x_at	-7.99347	3.84769e-06	6.79023e-05	BQ801405	Traes_5DL_743B870D9	Traes_5DL_743B870D9.1	TabZIP159	DOWN
TaAffx.114768.1.S1_at	-7.86495	4.53879e-06	7.63189e-05	CA617363	Traes_7DS_47B5A7FFF	Traes_7DS_47B5A7FFF.1	TabZIP173	DOWN
TaAffx.113352.1.S1_at	-6.26516	4.2018e-05	0.000360633	CA618135	Traes_5AL_538EC4C86	Traes_5AL_538EC4C86.1	TabZIP38	DOWN
Ta.10723.1.A1_at	-6.25668	4.25547e-05	0.000363286	BQ166412	Traes_7DS_C6A3C10A6	Traes_7DS_C6A3C10A6.1	TabZIP174	DOWN
Ta.5410.1.S1_at	-6.08261	5.53317e-05	0.000438268	CK197540	Traes_4AS_6EDD5ACF7	Traes_4AS_6EDD5ACF7.2	TabZIP26	DOWN
Ta.26913.1.S1_at	-6.04362	5.8717e-05	0.000457451	BJ242167	Traes_7AL_A8CAE984E	Traes_7AL_A8CAE984E.1	TabZIP55	DOWN
TaAffx.15974.3.S1_at	-5.99183	6.35564e-05	0.000482578	CA665292	Traes_5AL_04D3E97F0	Traes_5AL_04D3E97F0.1	TabZIP34	DOWN
Ta.5410.2.S1_a_at	-5.76448	9.03815e-05	0.000625506	BU100194	Traes_4BL_DAFEC95DD	Traes_4BL_DAFEC95DD.1	TabZIP94	DOWN
Ta.9421.1.S1_at	-5.22082	0.000216046	0.00119368	CA620843	Traes_5DS_011851EE7	Traes_5DS_011851EE7.1	TabZIP149	DOWN
Ta.18988.1.S1_at	-5.14256	0.000245759	0.00131585	CA645161	Traes_5BL_F367A99A7	Traes_5BL_F367A99A7.1	TabZIP113	DOWN
Ta.808.1.S1_at	-5.13603	0.000248428	0.00132713	BJ217235	Traes_3B_5CABEBCE5	Traes_3B_5CABEBCE5.2	TabZIP82	DOWN
Ta.4604.1.S1_at	-4.77333	0.000456581	0.00209133	CD937419	Traes_2BS_1B0F27580	Traes_2BS_1B0F27580.2	TabZIP67	DOWN
Ta.30801.1.S1_at	-4.69228	0.000524376	0.00231883	CA616563	Traes_2BL_D0D6F6846	Traes_2BL_D0D6F6846.1	TabZIP76	DOWN
TaAffx.32136.1.S1_at	-4.46468	0.000777109	0.00312957	CA600392	Traes_7DS_E5A18AAA4	Traes_7DS_E5A18AAA4.1	TabZIP175	DOWN
Ta.19597.1.S1_at	-4.21781	0.00119945	0.00435254	CN011008	Traes_5BL_DE53199D3	Traes_5BL_DE53199D3.3	TabZIP111	DOWN
TaAffx.24919.2.S1_at	-3.99516	0.00178495	0.00592575	CA709937	Traes_5DL_1950C1FC2	Traes_5DL_1950C1FC2.2	TabZIP153	DOWN
Ta.29834.2.S1_at	-3.9232	0.00203198	0.00654889	CA608186	Traes_6DL_F7015CE89	Traes_6DL_F7015CE89.2	TabZIP171	DOWN
Ta.1612.1.S1_at	-3.57261	0.00384716	0.0108072	D12920.2	Traes_4AS_1A68F2C29	Traes_4AS_1A68F2C29.2	TabZIP24	DOWN
TaAffx.87801.1.S1_at	-3.47779	0.00457972	0.0124125	CA486727	Traes_5AL_CB0F2D278	Traes_5AL_CB0F2D278.1	TabZIP42	DOWN
TaAffx.66742.1.S1_at	-3.41568	0.00513519	0.013589	BG905061	Traes_2BS_169BEF991	Traes_2BS_169BEF991.2	TabZIP66	DOWN
Ta.14467.3.S1_a_at	-3.31906	0.00613858	0.015636	CA640549	Traes_7DL_3CE000E38	Traes_7DL_3CE000E38.1	TabZIP176	DOWN
Ta.13357.2.S1_at	-3.16405	0.00818031	0.0197188	BJ314166	Traes_1BL_C5FEAF06E	Traes_1BL_C5FEAF06E.1	TabZIP64	DOWN
Ta.161.1.S1_at	-2.77182	0.0169362	0.0356206	M28704.1	Traes_6BS_05264DAEA	Traes_6BS_05264DAEA.2	TabZIP115	DOWN
Ta.24806.1.S1_x_at	-2.61254	0.0227315	0.0452547	CK209820	Traes_1AS_94B6230FB	Traes_1AS_94B6230FB.1	TabZIP2	DOWN
Ta.25293.1.A1_at	8.74473	1.51948e-06	3.70473e-05	CD454914	Traes_3B_54638B20B	Traes_3B_54638B20B.1	TabZIP81	UP
Ta.29331.1.S1_a_at	6.2945	4.02167e-05	0.000349131	CK168067	Traes_5BL_FB4EDEA83	Traes_5BL_FB4EDEA83.2	TabZIP114	UP
TaAffx.113950.1.S1_at	6.06218	5.7079e-05	0.000448394	CA621011	Traes_5AL_39649C38E	Traes_5AL_39649C38E.1	TabZIP37	UP
TaAffx.57758.1.S1_at	5.33187	0.000180208	0.00104602	CA625328	Traes_2DL_1F0CDB1CE1	Traes_2DL_1F0CDB1CE1.1	TabZIP134	UP
Ta.13267.2.A1_at	5.32328	0.000182743	0.00105623	BJ316356	Traes_7AL_C7CF7087B	Traes_7AL_C7CF7087B.2	TabZIP56	UP
Ta.29907.1.A1_at	5.28455	0.000194646	0.00110574	CK198695	Traes_3DL_A71427183	Traes_3DL_A71427183.1	TabZIP140	UP
TaAffx.112791.1.S1_at	5.08341	0.000271056	0.00141649	CA620902	Traes_7BL_625F55A12	Traes_7BL_625F55A12.1	TabZIP121	UP
Ta.7483.1.A1_at	5.04553	0.00028868	0.00148532	CK205318	Traes_1BL_DE2CF9613	Traes_1BL_DE2CF9613.1	TabZIP65	UP
TaAffx.26195.1.S1_at	4.57118	0.000645919	0.00271395	CA691164	Traes_4BS_B7A8F8CD8	Traes_4BS_B7A8F8CD8.1	TabZIP88	UP
Ta.7421.1.A1_at	4.47454	0.000763878	0.00308826	CK163894	Traes_5DL_C794C1EEA	Traes_5DL_C794C1EEA.3	TabZIP165	UP
TaAffx.80769.1.S1_at	4.36019	0.000932991	0.00359913	CA692793	Traes_4BL_9422485B3	Traes_4BL_9422485B3.2	TabZIP93	UP
Ta.23671.1.S1_x_at	4.22259	0.00118933	0.00432425	AF519803.1	Traes_3B_A796206A0	Traes_3B_A796206A0.2	TabZIP86	UP
TaAffx.120241.2.A1_at	4.14258	0.00137105	0.00481917	BJ240301	Traes_4AS_F9C171219	Traes_4AS_F9C171219.1	TabZIP27	UP
TaAffx.7806.1.S1_at	3.82296	0.00243614	0.00753789	CA649223	Traes_2AL_3D7807781	Traes_2AL_3D7807781.1	TabZIP14	UP
TaAffx.132154.1.S1_at	3.27118	0.00670728	0.0167743	CK208293	Traes_4DL_F38ED7FB6	Traes_4DL_F38ED7FB6.1	TabZIP148	UP
TaAffx.62788.1.S1_at	3.23055	0.0072315	0.0178394	BQ606815	Traes_1AL_00A8A2030	Traes_1AL_00A8A2030.2	TabZIP4	UP
TaAffx.53748.1.S1_at	3.20641	0.0075625	0.0184921	CA689490	Traes_7DL_EECCC4DBF	Traes_7DL_EECCC4DBF.1	TabZIP182	UP
TaAffx.65601.1.S1_at	2.93083	0.0126116	0.0280162	BJ236342	Traes_6BS_65CDD608F	Traes_6BS_65CDD608F.2	TabZIP116	UP

## Sheet: 366E-411E
Additional file 2 - Table S5. Lists of differentially expressed bZIP genes in five comparison groups
ID	statistic	p.value(<0.05)	adj..p.value(<0.05)	EST	Gene	Transcirpt	TabZIP	UP/DOWN
TaAffx.24695.1.S1_at	-4.94654	0.000420391	0.00627869	CA714149	Traes_6DS_273430303	Traes_6DS_273430303.2	TabZIP167	DOWN
Ta.18988.1.S1_at	-4.90152	0.000451847	0.00656405	CA645161	Traes_5BL_F367A99A7	Traes_5BL_F367A99A7.1	TabZIP113	DOWN
TaAffx.113352.2.S1_at	-4.65063	0.000679038	0.00833365	CA639392	Traes_5DL_841444545	Traes_5DL_841444545.1	TabZIP161	DOWN
TaAffx.15974.1.S1_x_at	-4.3553	0.00110892	0.0111548	BQ801405	Traes_5DL_743B870D9	Traes_5DL_743B870D9.1	TabZIP159	DOWN
TaAffx.113352.1.S1_at	-4.10953	0.00168231	0.0144249	CA618135	Traes_5AL_538EC4C86	Traes_5AL_538EC4C86.1	TabZIP38	DOWN
Ta.30801.1.S1_s_at	-3.96064	0.00217323	0.0169247	CA616563	Traes_2BL_D0D6F6846	Traes_2BL_D0D6F6846.1	TabZIP76	DOWN
Ta.161.1.S1_at	-3.91218	0.00236338	0.0177941	M28704.1	Traes_6BS_05264DAEA	Traes_6BS_05264DAEA.2	TabZIP115	DOWN
Ta.24806.1.S1_x_at	-3.8253	0.00274871	0.0195848	CK209820	Traes_1AS_94B6230FB	Traes_1AS_94B6230FB.1	TabZIP2	DOWN
TaAffx.57869.1.S1_s_at	-3.8137	0.00280487	0.0198145	CA624383	Traes_1BS_A44C97E0F	Traes_1BS_A44C97E0F.1	TabZIP59	DOWN
Ta.25856.1.S1_s_at	-3.77489	0.00300152	0.0207405	CD453704	Traes_3B_302AD07C6	Traes_3B_302AD07C6.1	TabZIP78	DOWN
Ta.11513.2.S1_at	-3.11208	0.00973726	0.0443913	CA647924	Traes_5AL_D9A4DFF71	Traes_5AL_D9A4DFF71.1	TabZIP43	DOWN
TaAffx.32136.1.S1_at	-3.09283	0.0100799	0.0454553	CA600392	Traes_7DS_E5A18AAA4	Traes_7DS_E5A18AAA4.1	TabZIP175	DOWN
Ta.25293.1.A1_at	4.80704	0.000526218	0.00718945	CD454914	Traes_3B_54638B20B	Traes_3B_54638B20B.1	TabZIP81	UP
TaAffx.57758.1.S1_at	4.67739	0.000649897	0.00809975	CA625328	Traes_2DL_1F0CDB1CE1	Traes_2DL_1F0CDB1CE1.1	TabZIP134	UP
TaAffx.112791.1.S1_at	4.24535	0.00133497	0.0124771	CA620902	Traes_7BL_625F55A12	Traes_7BL_625F55A12.1	TabZIP121	UP
Ta.29331.1.S1_a_at	4.13009	0.00162421	0.0141403	CK168067	Traes_5BL_FB4EDEA83	Traes_5BL_FB4EDEA83.2	TabZIP114	UP
TaAffx.120241.2.A1_at	3.99891	0.0020343	0.0162001	BJ240301	Traes_4AS_F9C171219	Traes_4AS_F9C171219.1	TabZIP27	UP
TaAffx.113950.1.S1_at	3.96092	0.00217216	0.0169207	CA621011	Traes_5AL_39649C38E	Traes_5AL_39649C38E.1	TabZIP37	UP
Ta.29907.1.A1_at	3.66092	0.00366564	0.0235374	CK198695	Traes_3DL_A71427183	Traes_3DL_A71427183.1	TabZIP140	UP
TaAffx.65601.1.S1_at	3.58699	0.0041758	0.0256078	BJ236342	Traes_6BS_65CDD608F	Traes_6BS_65CDD608F.2	TabZIP116	UP
TaAffx.7806.1.S1_at	3.50859	0.00479709	0.0280334	CA649223	Traes_2AL_3D7807781	Traes_2AL_3D7807781.1	TabZIP14	UP

## Sheet: 366A-366E
Additional file 2 - Table S5. Lists of differentially expressed bZIP genes in five comparison groups
ID	statistic	p.value(<0.05)	adj..p.value(<0.05)	EST	Gene	Transcirpt	TabZIP	UP/DOWN
Ta.161.1.S1_at	5.39352	2.4631e-05	0.0284837	M28704.1	Traes_6BS_05264DAEA	Traes_6BS_05264DAEA.2	TabZIP115	UP

## Sheet: 366B-366F
no differentially expressed gene
